# Supplementary material for: An Erg-driven transcriptional program controls B cell lymphopoiesis
Source: Nat Commun. 2020 Jun 15;11:3013. doi: 10.1038/s41467-020-16828-y (PMC7296042; doi:10.1038/s41467-020-16828-y)
Supplement: Supplementary file 5 — Supplementary Data 1 [file 41467_2020_16828_MOESM5_ESM.xlsx]

## Sheet: DGE ErgKO vs WT pre-proB
GeneID	Symbol	Description	Type_of_gene	logFC	logCPM	F	PValue	FDR
380795	Ighg3	Immunoglobulin heavy constant gamma 3	other	-10.1334	5.7798	322.989	1.08491e-08	0.000151063
16971	Lrp1	low density lipoprotein receptor-related protein 1	protein-coding	1.42968	4.6282	190.897	1.23069e-07	0.000639127
626583	Igkv3-2	immunoglobulin kappa variable 3-2	other	-4.90479	2.53234	176.024	1.78224e-07	0.000639127
380808	Ighv10-1	immunoglobulin heavy variable 10-1	other	-6.51735	2.69863	174.879	1.83604e-07	0.000639127
12293	Cacna2d1	calcium channel, voltage-dependent, alpha2/delta subunit 1	protein-coding	-8.78677	4.54004	156.424	3.04728e-07	0.000836949
13809	Enpep	glutamyl aminopeptidase	protein-coding	-8.04974	4.76823	150.707	3.6065e-07	0.000836949
19373	Rag1	recombination activating gene 1	protein-coding	-4.62554	9.38784	142.739	4.60879e-07	0.000916754
12890	Cplx2	complexin 2	protein-coding	-7.38229	8.31395	135.326	5.85905e-07	0.00101977
20562	Slit1	slit homolog 1 (Drosophila)	protein-coding	-4.62779	3.38512	130.458	6.9062e-07	0.00104145
12478	Cd19	CD19 antigen	protein-coding	-5.70624	9.53421	128.157	7.47953e-07	0.00104145
29820	Tnfrsf19	tumor necrosis factor receptor superfamily, member 19	protein-coding	-9.48956	6.01733	122.256	9.23463e-07	0.00116894
22092	Rsph1	radial spoke head 1 homolog (Chlamydomonas)	protein-coding	-5.38085	4.73268	116.229	1.15683e-06	0.00117369
16136	Igll1	immunoglobulin lambda-like polypeptide 1	protein-coding	-6.43373	8.14815	115.93	1.17018e-06	0.00117369
22364	Vpreb3	pre-B lymphocyte gene 3	protein-coding	-6.10389	8.24031	115.162	1.20526e-06	0.00117369
16016	Ighg2b	immunoglobulin heavy constant gamma 2B	other	-5.08296	6.63021	113.032	1.30953e-06	0.00117369
18985	Pou2af1	POU domain, class 2, associating factor 1	protein-coding	-5.19382	9.46459	112.222	1.35203e-06	0.00117369
11865	Arntl	aryl hydrocarbon receptor nuclear translocator-like	protein-coding	-1.92574	6.74971	109.348	1.51685e-06	0.00117369
320363	D030045P18Rik	RIKEN cDNA D030045P18 gene	ncRNA	-8.51768	0.939439	135.763	1.51726e-06	0.00117369
54357	Epb41l4b	erythrocyte membrane protein band 4.1 like 4b	protein-coding	-1.50775	6.35842	104.672	1.84037e-06	0.00131953
22362	Vpreb1	pre-B lymphocyte gene 1	protein-coding	-6.67455	7.38225	103.216	1.95772e-06	0.00131953
15205	Hes1	hairy and enhancer of split 1 (Drosophila)	protein-coding	-4.79633	4.14255	102.128	2.05135e-06	0.00131953
12518	Cd79a	CD79A antigen (immunoglobulin-associated alpha)	protein-coding	-5.05496	9.23084	101.753	2.08487e-06	0.00131953
276829	Smtnl2	smoothelin-like 2	protein-coding	-9.27269	4.81128	97.0654	2.56546e-06	0.00155311
22363	Vpreb2	pre-B lymphocyte gene 2	protein-coding	-7.24714	4.06703	94.7298	2.85465e-06	0.0015819
18667	Pgr	progesterone receptor	protein-coding	-5.42459	0.848534	94.7284	2.85484e-06	0.0015819
13591	Ebf1	early B cell factor 1	protein-coding	-6.38658	7.20874	93.9937	2.95386e-06	0.0015819
243433	Igkv17-127	immunoglobulin kappa variable 17-127	other	-7.10714	3.26354	91.199	3.3706e-06	0.00173823
140577	Ankrd6	ankyrin repeat domain 6	protein-coding	-5.58786	2.75655	89.5048	3.65798e-06	0.00181906
16842	Lef1	lymphoid enhancer binding factor 1	protein-coding	-4.74796	5.96518	88.2781	3.88468e-06	0.00186269
16635	Klra4	killer cell lectin-like receptor, subfamily A, member 4	protein-coding	3.33575	1.70299	87.4881	4.03967e-06	0.00186269
231603	A630023P12Rik	RIKEN cDNA A630023P12 gene	ncRNA	-8.13565	2.09632	86.9622	4.14703e-06	0.00186269
56198	Heyl	hairy/enhancer-of-split related with YRPW motif-like	protein-coding	-6.31274	4.12173	86.2078	4.3071e-06	0.00187413
207728	Pde2a	phosphodiesterase 2A, cGMP-stimulated	protein-coding	-3.37723	8.92729	83.2815	5.00324e-06	0.00211106
677296	Fcrl6	Fc receptor-like 6	protein-coding	-6.0875	2.80026	82.5096	5.20907e-06	0.00213327
243431	Igkv9-124	immunoglobulin kappa chain variable 9-124	other	-6.28732	2.64143	81.1069	5.60995e-06	0.0022318
74410	Ttll11	tubulin tyrosine ligase-like family, member 11	protein-coding	-5.36339	2.74279	79.9317	5.97487e-06	0.00231095
668474	Ighv1-7	immunoglobulin heavy variable V1-7	other	-8.26424	2.30532	94.7683	6.40985e-06	0.00238998
20249	Scd1	stearoyl-Coenzyme A desaturase 1	protein-coding	-4.63947	6.49584	78.3218	6.5225e-06	0.00238998
19374	Rag2	recombination activating gene 2	protein-coding	-3.39197	6.43956	75.9702	7.43594e-06	0.00260022
217410	Trib2	tribbles pseudokinase 2	protein-coding	-2.58813	6.05808	75.8899	7.46976e-06	0.00260022
14586	Gfra2	glial cell line derived neurotrophic factor family receptor alpha 2	protein-coding	-6.3015	6.20688	73.1668	8.73569e-06	0.00293785
73914	Irak3	interleukin-1 receptor-associated kinase 3	protein-coding	-2.66704	3.47904	72.9222	8.86165e-06	0.00293785
66355	Gmpr	guanosine monophosphate reductase	protein-coding	-2.9924	2.73108	71.7341	9.50575e-06	0.00302643
245386	Tmem255a	transmembrane protein 255A	protein-coding	-9.55085	2.72335	85.4317	9.64993e-06	0.00302643
66425	Pcp4l1	Purkinje cell protein 4-like 1	protein-coding	-7.04195	2.78478	70.7405	1.00882e-05	0.00302643
12035	Bcat1	branched chain aminotransferase 1, cytosolic	protein-coding	-4.95784	4.73764	70.6886	1.01198e-05	0.00302643
14388	Gab1	growth factor receptor bound protein 2-associated protein 1	protein-coding	-2.53244	3.30973	70.1105	1.048e-05	0.00302643
67792	Rgs8	regulator of G-protein signaling 8	protein-coding	-4.72792	1.94859	69.9245	1.05991e-05	0.00302643
27261	Dok3	docking protein 3	protein-coding	-2.97249	7.95545	69.5564	1.08398e-05	0.00302643
100503944	Gm19980	predicted gene, 19980	ncRNA	-5.41485	7.88575	69.5145	1.08677e-05	0.00302643
20501	Slc16a1	solute carrier family 16 (monocarboxylic acid transporters), member 1	protein-coding	-1.95381	7.49039	67.9413	1.19774e-05	0.00327006
235633	Als2cl	ALS2 C-terminal like	protein-coding	-3.05161	2.42127	66.5882	1.30431e-05	0.00349253
14786	Grb7	growth factor receptor bound protein 7	protein-coding	-4.14844	2.6178	66.2729	1.33077e-05	0.00349615
13876	Erg	avian erythroblastosis virus E-26 (v-ets) oncogene related	protein-coding	-4.22177	5.92066	65.323	1.4145e-05	0.00364731
16631	Klra13-ps	killer cell lectin-like receptor subfamily A, member 13, pseudogene	pseudo	2.87317	2.40784	63.4708	1.59687e-05	0.0040427
69443	1700027J07Rik	RIKEN cDNA 1700027J07 gene	ncRNA	-8.28232	4.83112	62.2319	1.73484e-05	0.00424695
214791	Sertad4	SERTA domain containing 4	protein-coding	-7.67876	4.12318	62.2002	1.73855e-05	0.00424695
17869	Myc	myelocytomatosis oncogene	protein-coding	-1.54475	5.65633	61.7213	1.79587e-05	0.00431132
14766	Adgrg1	adhesion G protein-coupled receptor G1	protein-coding	-1.78807	8.00628	58.8184	2.19673e-05	0.00518429
71670	Acy3	aspartoacylase (aminoacylase) 3	protein-coding	-3.91974	1.31031	57.7845	2.36514e-05	0.00547518
23917	Impdh1	inosine 5'-phosphate dehydrogenase 1	protein-coding	-2.50388	7.08135	57.5895	2.39863e-05	0.00547518
20269	Scn3a	sodium channel, voltage-gated, type III, alpha	protein-coding	0.827146	4.27555	67.0929	2.46834e-05	0.00554342
242705	E2f2	E2F transcription factor 2	protein-coding	-1.02184	8.52053	56.8542	2.53019e-05	0.00559005
654449	Klra14-ps	killer cell lectin-like receptor subfamily A, member 14, pseudogene	pseudo	3.91854	0.375364	56.5961	2.57842e-05	0.00559005
70945	Mmrn1	multimerin 1	protein-coding	-9.28185	3.95792	56.4327	2.60955e-05	0.00559005
19018	Scand1	SCAN domain-containing 1	protein-coding	1.08324	4.93946	56.0602	2.68218e-05	0.00565859
24056	Sh3bp5	SH3-domain binding protein 5 (BTK-associated)	protein-coding	-2.56831	5.82568	55.6086	2.77356e-05	0.00576405
75564	Rsph9	radial spoke head 9 homolog (Chlamydomonas)	protein-coding	-2.71233	4.44041	54.4326	3.02978e-05	0.00609426
105445	Dock9	dedicator of cytokinesis 9	protein-coding	-2.1741	4.9546	54.2187	3.07939e-05	0.00609426
59310	Myl10	myosin, light chain 10, regulatory	protein-coding	-2.21301	3.14258	53.8894	3.15773e-05	0.00609426
11647	Alpl	alkaline phosphatase, liver/bone/kidney	protein-coding	-7.8682	3.48284	62.8344	3.17293e-05	0.00609426
73660	Cabp4	calcium binding protein 4	protein-coding	-4.42617	1.36952	53.7824	3.18371e-05	0.00609426
17095	Lyl1	lymphoblastomic leukemia 1	protein-coding	-0.607378	6.22988	53.7193	3.19915e-05	0.00609426
234356	Csgalnact1	chondroitin sulfate N-acetylgalactosaminyltransferase 1	protein-coding	-5.34189	3.18193	53.5588	3.23884e-05	0.00609426
17086	Ncr1	natural cytotoxicity triggering receptor 1	protein-coding	3.00629	2.44409	52.7551	3.44673e-05	0.00629829
16639	Klra8	killer cell lectin-like receptor, subfamily A, member 8	protein-coding	2.80177	2.07627	52.5655	3.49809e-05	0.00629829
399548	Scn4b	sodium channel, type IV, beta	protein-coding	-6.65937	4.16135	52.5103	3.51322e-05	0.00629829
373864	Col27a1	collagen, type XXVII, alpha 1	protein-coding	-5.32019	5.24481	52.4176	3.53879e-05	0.00629829
75687	Fam65a	family with sequence similarity 65, member A	protein-coding	-0.550156	7.57679	52.2934	3.57343e-05	0.00629829
12323	Camk2b	calcium/calmodulin-dependent protein kinase II, beta	protein-coding	-2.00538	3.88236	52.0957	3.62943e-05	0.00631703
70574	Cpm	carboxypeptidase M	protein-coding	-4.07719	6.99158	51.2905	3.86869e-05	0.00665032
67434	Ankrd33b	ankyrin repeat domain 33B	protein-coding	-4.23924	5.02079	50.4145	4.15099e-05	0.00694531
68149	Otub2	OTU domain, ubiquitin aldehyde binding 2	protein-coding	-1.66081	6.27798	50.262	4.20267e-05	0.00694531
14585	Gfra1	glial cell line derived neurotrophic factor family receptor alpha 1	protein-coding	-2.93649	6.6394	50.1671	4.2352e-05	0.00694531
667683	Igkv4-59	immunoglobulin kappa variable 4-59	other	-6.8719	2.10615	50.0886	4.26235e-05	0.00694531
230612	Slc5a9	solute carrier family 5 (sodium/glucose cotransporter), member 9	protein-coding	-8.40186	-0.0938183	58.0037	4.29987e-05	0.00694531
211712	Pcdh9	protocadherin 9	protein-coding	-7.57527	0.274294	57.8629	4.33957e-05	0.00694531
14368	Fzd6	frizzled class receptor 6	protein-coding	-1.5087	2.53942	49.5943	4.43824e-05	0.00701914
434025	Igkv9-120	immunoglobulin kappa chain variable 9-120	other	-4.58187	2.94703	49.4099	4.50609e-05	0.00701914
19072	Prep	prolyl endopeptidase	protein-coding	-1.43756	8.06889	49.3272	4.53693e-05	0.00701914
228852	Ppp1r16b	protein phosphatase 1, regulatory (inhibitor) subunit 16B	protein-coding	-1.10239	6.87189	48.6717	4.79061e-05	0.00733016
692187	Igkv2-137	immunoglobulin kappa chain variable 2-137	other	-5.44024	3.24352	48.4965	4.86131e-05	0.00733552
117167	Steap4	STEAP family member 4	protein-coding	-4.4981	5.89311	48.3105	4.9377e-05	0.00733552
237360	Adamts14	a disintegrin-like and metallopeptidase (reprolysin type) with thrombospondin type 1 motif, 14	protein-coding	2.6029	1.63702	48.2758	4.95216e-05	0.00733552
17057	Klrb1a	killer cell lectin-like receptor subfamily B member 1A	protein-coding	2.65115	0.0325924	48.1168	5.01889e-05	0.0073561
72565	Uaca	uveal autoantigen with coiled-coil domains and ankyrin repeats	protein-coding	-2.54895	4.51828	47.8578	5.12988e-05	0.00736232
225362	Reep2	receptor accessory protein 2	protein-coding	-2.98687	2.87218	47.7473	5.17815e-05	0.00736232
18646	Prf1	perforin 1 (pore forming protein)	protein-coding	2.0352	1.74397	47.6787	5.20843e-05	0.00736232
69820	1810059H22Rik	RIKEN cDNA 1810059H22 gene	unknown	-5.47171	5.09499	47.6197	5.23463e-05	0.00736232
59095	Fxyd6	FXYD domain-containing ion transport regulator 6	protein-coding	-9.28371	1.98659	54.6639	5.37687e-05	0.00742805
18507	Pax5	paired box 5	protein-coding	-6.05337	6.83499	47.281	5.38806e-05	0.00742805
215303	Camk1g	calcium/calmodulin-dependent protein kinase I gamma	protein-coding	-6.00687	2.93724	47.069	5.48686e-05	0.00749011
243219	2900026A02Rik	RIKEN cDNA 2900026A02 gene	protein-coding	-3.13103	5.77729	46.775	5.62753e-05	0.00760755
242700	Ifnlr1	interferon lambda receptor 1	protein-coding	-6.75995	1.55423	46.3893	5.81876e-05	0.00779042
637227	Igkv6-23	immunoglobulin kappa variable 6-23	other	-9.06316	2.32781	52.7007	6.16668e-05	0.00802925
18140	Uhrf1	ubiquitin-like, containing PHD and RING finger domains, 1	protein-coding	-0.469946	8.78844	45.5803	6.24609e-05	0.00802925
109978	Art4	ADP-ribosyltransferase 4	protein-coding	-3.96414	2.004	45.5633	6.25546e-05	0.00802925
27359	Sytl4	synaptotagmin-like 4	protein-coding	-2.57752	1.68302	45.5596	6.25751e-05	0.00802925
12481	Cd2	CD2 antigen	protein-coding	1.02097	5.32696	45.4308	6.32917e-05	0.00802925
100040766	Mroh2a	maestro heat-like repeat family member 2A	protein-coding	-4.51772	1.42745	45.3405	6.37995e-05	0.00802925
65964	Zak	sterile alpha motif and leucine zipper containing kinase AZK	protein-coding	-0.90964	4.51937	45.1962	6.46221e-05	0.00802925
21834	Thrb	thyroid hormone receptor beta	protein-coding	-3.71673	2.45873	45.1462	6.49103e-05	0.00802925
17357	Marcksl1	MARCKS-like 1	protein-coding	-0.884047	6.2481	45.1028	6.51613e-05	0.00802925
382864	Colq	collagen-like tail subunit (single strand of homotrimer) of asymmetric acetylcholinesterase	protein-coding	-2.6295	4.42021	44.8939	6.6387e-05	0.00810853
674018	Ighv1-61	immunoglobulin heavy variable 1-61	other	-7.74877	1.04333	51.114	6.91183e-05	0.00836873
83397	Akap12	A kinase (PRKA) anchor protein (gravin) 12	protein-coding	-2.28593	8.73797	44.3128	6.99463e-05	0.00839597
319583	Lig4	ligase IV, DNA, ATP-dependent	protein-coding	-1.1222	6.29765	44.1966	7.06857e-05	0.0084122
66953	Cdca7	cell division cycle associated 7	protein-coding	-0.554614	7.01968	43.9989	7.1965e-05	0.00849187
18585	Pde9a	phosphodiesterase 9A	protein-coding	-9.42317	1.40242	50.2306	7.375e-05	0.00862937
252972	Tpcn1	two pore channel 1	protein-coding	-0.471671	6.18522	43.2604	7.6999e-05	0.00887305
692245	Igkv12-46	immunoglobulin kappa variable 12-46	other	-6.26763	2.53706	43.2452	7.71071e-05	0.00887305
209760	Tmc7	transmembrane channel-like gene family 7	protein-coding	-7.78754	3.18613	49.0519	8.05419e-05	0.00915524
100038735	Gm10384	predicted gene 10384	ncRNA	-1.85073	2.97668	42.6985	8.11169e-05	0.00915524
20393	Sgk1	serum/glucocorticoid regulated kinase 1	protein-coding	-2.45126	5.70771	42.6064	8.18172e-05	0.00915524
72401	Slc43a1	solute carrier family 43, member 1	protein-coding	-0.922158	4.24636	42.5578	8.21894e-05	0.00915524
53867	Col5a3	collagen, type V, alpha 3	protein-coding	-2.97703	7.08024	42.1169	8.56629e-05	0.00935309
13390	Dlx1	distal-less homeobox 1	protein-coding	-9.34725	0.825255	48.1956	8.59652e-05	0.00935309
385109	Igkv4-72	immunoglobulin kappa chain variable 4-72	other	-9.49343	1.78795	48.1932	8.59807e-05	0.00935309
228788	Ccm2l	cerebral cavernous malformation 2-like	protein-coding	-4.48791	1.47618	41.6979	8.91296e-05	0.00962047
12388	Ctnnd1	catenin (cadherin associated protein), delta 1	protein-coding	-1.51574	3.40362	41.5066	9.0769e-05	0.00972206
14160	Lgr5	leucine rich repeat containing G protein coupled receptor 5	protein-coding	-0.588653	6.04263	40.8828	9.63732e-05	0.0102435
76915	Mnd1	meiotic nuclear divisions 1	protein-coding	-1.14299	3.60115	40.6555	9.85194e-05	0.0102597
320208	Tmem91	transmembrane protein 91	protein-coding	-3.66328	1.45871	40.6354	9.87114e-05	0.0102597
667914	Igkv3-12	immunoglobulin kappa variable 3-12	other	-7.8939	1.88746	46.4182	9.8736e-05	0.0102597
330830	Drc7	dynein regulatory complex subunit 7	protein-coding	-1.76936	5.16566	40.5161	9.98638e-05	0.0102643
100037283	Rnaset2a	ribonuclease T2A	protein-coding	0.981441	3.76919	40.476	0.000100255	0.0102643
14456	Gas6	growth arrest specific 6	protein-coding	-2.88192	0.1532	39.8647	0.000106449	0.0108189
75723	Amotl1	angiomotin-like 1	protein-coding	-3.34787	1.15235	39.6351	0.000108895	0.0109873
56615	Mgst1	microsomal glutathione S-transferase 1	protein-coding	-2.33589	4.70121	39.4621	0.000110782	0.0110628
545850	Igkv5-45	immunoglobulin kappa chain variable 5-45	other	-7.42954	1.25711	44.9345	0.000111232	0.0110628
15002	H2-Ob	histocompatibility 2, O region beta locus	protein-coding	-1.21339	7.2223	39.3065	0.000112513	0.0111109
545370	Hmcn1	hemicentin 1	protein-coding	-6.92657	-0.90242	44.4892	0.000115358	0.0111309
107993	Bfsp2	beaded filament structural protein 2, phakinin	protein-coding	-2.20545	5.23952	38.9694	0.000116379	0.0111309
110880	Scn4a	sodium channel, voltage-gated, type IV, alpha	protein-coding	-2.81763	4.69519	38.9341	0.000116793	0.0111309
320495	Ipcef1	interaction protein for cytohesin exchange factors 1	protein-coding	-1.44463	4.59744	38.9199	0.00011696	0.0111309
12695	Inadl	InaD-like (Drosophila)	protein-coding	-1.75214	3.46868	38.8405	0.0001179	0.0111309
98363	Efhd1	EF hand domain containing 1	protein-coding	-8.34821	1.02163	44.2216	0.000117929	0.0111309
12531	Cdc25b	cell division cycle 25B	protein-coding	-1.3874	8.00408	38.8059	0.000118312	0.0111309
13860	Eps8	epidermal growth factor receptor pathway substrate 8	protein-coding	-2.21479	6.04058	38.676	0.000119875	0.0112023
16478	Jund	jun D proto-oncogene	protein-coding	0.361136	7.00413	38.4719	0.000122382	0.0112858
77045	Bcl7a	B cell CLL/lymphoma 7A	protein-coding	-1.16372	8.9754	38.4712	0.00012239	0.0112858
106877	Afap1l1	actin filament associated protein 1-like 1	protein-coding	-2.84414	1.77353	38.2746	0.000124866	0.0114384
12482	Ms4a1	membrane-spanning 4-domains, subfamily A, member 1	protein-coding	-3.36311	6.71202	38.0543	0.000127712	0.0116226
80782	Klrb1b	killer cell lectin-like receptor subfamily B member 1B	protein-coding	3.33348	-0.102635	37.6976	0.000132488	0.0119285
209005	Gm595	predicted gene 595	protein-coding	-6.13473	1.64842	37.6758	0.000132787	0.0119285
13178	Dck	deoxycytidine kinase	protein-coding	-0.753924	8.18899	37.2604	0.000138641	0.0123746
232970	Phldb3	pleckstrin homology like domain, family B, member 3	protein-coding	-1.13416	5.15496	37.0392	0.000141885	0.0124999
319710	Frmd6	FERM domain containing 6	protein-coding	-1.57298	4.96612	36.9969	0.000142516	0.0124999
15368	Hmox1	heme oxygenase 1	protein-coding	1.04732	3.9372	36.982	0.000142738	0.0124999
80890	Trim2	tripartite motif-containing 2	protein-coding	-3.08285	3.57717	36.8227	0.000145149	0.0125603
107589	Mylk	myosin, light polypeptide kinase	protein-coding	-4.56945	2.6524	36.8173	0.000145231	0.0125603
100775175	Ighv1-82	immunoglobulin heavy variable 1-82	other	-7.28937	3.33768	36.6399	0.000147977	0.0125917
14960	H2-Aa	histocompatibility 2, class II antigen A, alpha	protein-coding	0.548258	9.3508	36.6288	0.00014815	0.0125917
77938	Fam53b	family with sequence similarity 53, member B	protein-coding	-1.50234	8.80173	36.6188	0.000148308	0.0125917
12145	Cxcr5	chemokine (C-X-C motif) receptor 5	protein-coding	-1.96348	2.79471	36.0828	0.000157015	0.0132501
380809	Ighv10-3	immunoglobulin heavy variable V10-3	other	-4.63135	2.78633	36.0043	0.000158342	0.0132817
12919	Crhbp	corticotropin releasing hormone binding protein	protein-coding	-6.51514	1.62655	40.5478	0.000161536	0.0134015
76429	Lhpp	phospholysine phosphohistidine inorganic pyrophosphate phosphatase	protein-coding	-2.21632	4.09071	35.7941	0.000161961	0.0134015
103172	Chchd10	coiled-coil-helix-coiled-coil-helix domain containing 10	protein-coding	-1.82645	7.06211	35.7543	0.000162659	0.0134015
330409	Cecr2	cat eye syndrome chromosome region, candidate 2	protein-coding	-1.75315	9.13205	35.6602	0.000164319	0.0134339
103743	Tmem98	transmembrane protein 98	protein-coding	-3.53748	2.55318	35.6123	0.000165173	0.0134339
217944	Rapgef5	Rap guanine nucleotide exchange factor (GEF) 5	protein-coding	-2.76421	2.98048	35.4888	0.000167398	0.0134339
170736	Parvb	parvin, beta	protein-coding	-2.74389	2.60498	35.4634	0.000167861	0.0134339
14961	H2-Ab1	histocompatibility 2, class II antigen A, beta 1	protein-coding	0.607854	8.74255	35.4626	0.000167876	0.0134339
14732	Gpam	glycerol-3-phosphate acyltransferase, mitochondrial	protein-coding	-1.79525	7.23716	35.3242	0.000170421	0.0134611
65256	Asb2	ankyrin repeat and SOCS box-containing 2	protein-coding	-1.95995	2.94202	35.3194	0.00017051	0.0134611
72685	Dnajc6	DnaJ heat shock protein family (Hsp40) member C6	protein-coding	-2.45758	1.81621	35.2869	0.000171116	0.0134611
67103	Ptgr1	prostaglandin reductase 1	protein-coding	-1.24938	6.33863	35.1404	0.000173876	0.0135564
16182	Il18r1	interleukin 18 receptor 1	protein-coding	1.21806	4.05433	35.0848	0.000174938	0.0135564
226352	Epb41l5	erythrocyte membrane protein band 4.1 like 5	protein-coding	-1.92378	3.15627	35.0686	0.000175248	0.0135564
74050	4921525O09Rik	RIKEN cDNA 4921525O09 gene	ncRNA	-3.48959	1.18771	34.8396	0.000179713	0.0137646
18576	Pde3b	phosphodiesterase 3B, cGMP-inhibited	protein-coding	-0.778874	5.82892	34.7812	0.000180875	0.0137646
223864	Rapgef3	Rap guanine nucleotide exchange factor (GEF) 3	protein-coding	-1.71949	3.40175	34.7796	0.000180905	0.0137646
628268	Igkv2-109	immunoglobulin kappa variable 2-109	other	-3.33131	2.49737	34.7284	0.000181931	0.0137674
259300	Ehd2	EH-domain containing 2	protein-coding	-4.84459	5.69478	34.5473	0.000185615	0.0139077
14800	Gria2	glutamate receptor, ionotropic, AMPA2 (alpha 2)	protein-coding	-5.39023	1.18537	34.5392	0.000185782	0.0139077
14012	Mpzl2	myelin protein zero-like 2	protein-coding	-7.54193	-0.563348	38.8907	0.000187658	0.013948
114716	Spred2	sprouty-related, EVH1 domain containing 2	protein-coding	-0.618043	3.99683	34.3995	0.000188687	0.013948
243659	Styk1	serine/threonine/tyrosine kinase 1	protein-coding	3.90431	-0.28445	34.3692	0.000189325	0.013948
22761	Zfpm1	zinc finger protein, multitype 1	protein-coding	-1.70604	6.85762	34.2061	0.000192803	0.0141143
319982	5930430L01Rik	RIKEN cDNA 5930430L01 gene	ncRNA	-2.02072	3.66996	34.1687	0.00019361	0.0141143
19076	Prim2	DNA primase, p58 subunit	protein-coding	-0.567819	5.57546	33.7439	0.000203084	0.0147278
211550	Tifa	TRAF-interacting protein with forkhead-associated domain	protein-coding	-0.747247	8.99005	33.5101	0.000208539	0.0150451
381417	Gm14085	predicted gene 14085	protein-coding	-1.58725	-0.0367049	33.4643	0.000209627	0.0150456
17930	Myom2	myomesin 2	protein-coding	-7.32581	-0.478677	37.5415	0.000212867	0.0151786
69398	Cdhr4	cadherin-related family member 4	protein-coding	-2.49878	1.25177	33.2972	0.00021366	0.0151786
69656	Pir	pirin	protein-coding	0.48445	4.24338	33.1246	0.000217923	0.0154028
214459	Fnbp1l	formin binding protein 1-like	protein-coding	-1.54693	3.43653	32.9927	0.000221252	0.0154378
16403	Itga6	integrin alpha 6	protein-coding	-0.865561	4.32141	32.9693	0.000221847	0.0154378
208982	Hmgcll1	3-hydroxymethyl-3-methylglutaryl-Coenzyme A lyase-like 1	protein-coding	-1.53902	4.0379	32.9095	0.000223384	0.0154378
382034	Gse1	genetic suppressor element 1, coiled-coil protein	protein-coding	-1.18591	7.52196	32.7337	0.000227966	0.0154378
17765	Mtf2	metal response element binding transcription factor 2	protein-coding	-0.481234	7.01922	32.7117	0.000228548	0.0154378
629871	Ighv1-18	immunoglobulin heavy variable V1-18	other	-8.64176	3.19224	36.7498	0.000229614	0.0154378
26936	Mprip	myosin phosphatase Rho interacting protein	protein-coding	-0.374801	7.52942	32.669	0.000229682	0.0154378
19699	Reln	reelin	protein-coding	-3.77306	5.87336	32.6598	0.000229927	0.0154378
384419	Igkv8-30	immunoglobulin kappa chain variable 8-30	other	-8.99067	2.58792	36.7348	0.000229948	0.0154378
14938	Gzma	granzyme A	protein-coding	3.16712	2.87569	32.6132	0.000231176	0.0154378
71994	Cnn3	calponin 3, acidic	protein-coding	-0.658581	7.0534	32.6034	0.000231439	0.0154378
20716	Serpina3n	serine (or cysteine) peptidase inhibitor, clade A, member 3N	protein-coding	-4.88475	-0.0457038	32.564	0.000232502	0.0154378
51811	Clec4f	C-type lectin domain family 4, member f	protein-coding	-8.11915	0.625493	36.6059	0.000232831	0.0154378
18844	Plxna1	plexin A1	protein-coding	-0.91894	3.97483	32.4385	0.000235925	0.0155688
16192	Il5ra	interleukin 5 receptor, alpha	protein-coding	-5.93549	1.64007	36.4076	0.000237355	0.0155893
12182	Bst1	bone marrow stromal cell antigen 1	protein-coding	-1.52351	6.54884	32.2802	0.000240329	0.0157105
108075	Ltbp4	latent transforming growth factor beta binding protein 4	protein-coding	-2.36568	3.49154	31.6941	0.000257534	0.0167565
692169	Igkv15-103	immunoglobulin kappa chain variable 15-103	other	-5.56035	1.74895	31.5979	0.000260496	0.0168705
19011	Endou	endonuclease, polyU-specific	protein-coding	-1.39267	4.76008	31.5287	0.000262655	0.0168823
76612	Lrrc27	leucine rich repeat containing 27	protein-coding	-2.93763	0.507521	31.5144	0.000263104	0.0168823
12520	Cd81	CD81 antigen	protein-coding	-2.5978	5.87476	31.3814	0.00026732	0.0169098
12480	Cd1d2	CD1d2 antigen	protein-coding	-2.19911	2.42307	31.3745	0.00026754	0.0169098
692154	Igkv1-88	immunoglobulin kappa chain variable 1-88	other	-6.58134	2.98113	35.1718	0.000268134	0.0169098
69430	1700048O20Rik	RIKEN cDNA 1700048O20 gene	ncRNA	-2.94879	4.41619	31.348	0.000268391	0.0169098
780956	Ighv1-63	immunoglobulin heavy variable V1-63	other	-7.77247	0.984489	40.6816	0.000271484	0.0170277
211586	Tfdp2	transcription factor Dp 2	protein-coding	-0.730331	6.56005	31.1687	0.000274234	0.017123
76080	Ttpal	tocopherol (alpha) transfer protein-like	protein-coding	-0.647814	6.64703	30.8439	0.000285218	0.0176922
224180	Gm4827	predicted gene 4827	ncRNA	-5.099	0.0222814	30.8245	0.000285891	0.0176922
16174	Il18rap	interleukin 18 receptor accessory protein	protein-coding	1.03136	3.28648	30.7774	0.000287532	0.017715
66211	Rpl3l	ribosomal protein L3-like	protein-coding	-1.26869	2.65545	30.6627	0.000291577	0.0178447
270893	Tmem132e	transmembrane protein 132E	protein-coding	-3.50322	5.06952	30.6452	0.0002922	0.0178447
171211	Edaradd	EDAR (ectodysplasin-A receptor)-associated death domain	protein-coding	-3.89418	5.4925	30.571	0.000294859	0.0178941
286942	Kif19a	kinesin family member 19A	protein-coding	-2.68096	2.73035	30.5511	0.000295578	0.0178941
15985	Cd79b	CD79B antigen	protein-coding	-1.05941	9.27177	30.3394	0.000303352	0.0182852
100040447	1700036A12Rik	RIKEN cDNA 1700036A12 gene	unknown	-6.87107	-0.82507	33.8743	0.000305935	0.0183614
243312	Elfn1	leucine rich repeat and fibronectin type III, extracellular 1	protein-coding	-7.20704	-0.378068	33.8021	0.000308226	0.0184195
56626	Poll	polymerase (DNA directed), lambda	protein-coding	-1.58734	2.98837	30.161	0.000310098	0.0184276
21844	Tiam1	T cell lymphoma invasion and metastasis 1	protein-coding	-1.02067	4.90165	30.1266	0.000311416	0.0184276
224650	Anks1	ankyrin repeat and SAM domain containing 1	protein-coding	-0.598555	6.57945	30.1029	0.000312332	0.0184276
404711	Ighg2c	immunoglobulin heavy constant gamma 2C	other	-8.79133	4.93741	29.9554	0.000318096	0.0186156
21423	Tcf3	transcription factor 3	protein-coding	-0.531583	9.24325	29.953	0.000318192	0.0186156
75345	Slamf7	SLAM family member 7	protein-coding	-1.10709	7.16369	29.7083	0.000328044	0.0191055
69601	Dab2ip	disabled 2 interacting protein	protein-coding	-1.56157	4.66821	29.6775	0.000329311	0.0191055
140765	Tmprss3	transmembrane protease, serine 3	protein-coding	-1.936	6.20706	29.5924	0.00033284	0.0191881
432488	Gm17745	predicted gene, 17745	ncRNA	-2.06818	1.98654	29.5768	0.00033349	0.0191881
77125	Il33	interleukin 33	protein-coding	-6.44539	2.46762	32.8906	0.000339051	0.0194087
72630	Hspa12b	heat shock protein 12B	protein-coding	-3.45456	1.8714	29.3923	0.000341321	0.0194087
50781	Dkk3	dickkopf WNT signaling pathway inhibitor 3	protein-coding	-4.04154	0.873479	29.388	0.000341505	0.0194087
56233	Hdac7	histone deacetylase 7	protein-coding	-0.777168	7.91482	29.3227	0.000344331	0.0194482
16500	Kcnb1	potassium voltage gated channel, Shab-related subfamily, member 1	protein-coding	-1.16476	2.12024	29.3074	0.000344994	0.0194482
52187	Rragd	Ras-related GTP binding D	protein-coding	-2.02445	3.47092	29.1425	0.000352275	0.0197785
546213	Igkv4-53	immunoglobulin kappa variable 4-53	other	-3.79978	1.99445	29.0954	0.000354391	0.0198174
19139	Prps1	phosphoribosyl pyrophosphate synthetase 1	protein-coding	-0.389283	5.70716	28.9753	0.00035985	0.0200422
12797	Cnn1	calponin 1	protein-coding	-7.02713	0.556673	32.2865	0.000361592	0.020059
629906	Ighv1-42	immunoglobulin heavy variable V1-42	other	-9.55118	2.17205	32.1972	0.000365081	0.0201127
66725	Lrrk2	leucine-rich repeat kinase 2	protein-coding	-1.98352	4.53966	28.827	0.00036673	0.0201127
230971	Megf6	multiple EGF-like-domains 6	protein-coding	-7.81989	0.252604	32.1505	0.000366921	0.0201127
12029	Bcl6b	B cell CLL/lymphoma 6, member B	protein-coding	-3.88511	0.853555	28.7928	0.000368337	0.0201127
16364	Irf4	interferon regulatory factor 4	protein-coding	-0.630235	8.46011	28.5622	0.000379417	0.0206367
320981	Enpp6	ectonucleotide pyrophosphatase/phosphodiesterase 6	protein-coding	-2.56374	2.5681	28.4042	0.000387242	0.020937
16651	Sspn	sarcospan	protein-coding	-3.67549	1.32416	28.375	0.000388707	0.020937
68195	Rnaset2b	ribonuclease T2B	protein-coding	1.05357	3.70152	28.3603	0.000389449	0.020937
226922	Kcnq5	potassium voltage-gated channel, subfamily Q, member 5	protein-coding	-1.30645	4.17941	28.1736	0.000399013	0.0213687
19057	Ppp3cc	protein phosphatase 3, catalytic subunit, gamma isoform	protein-coding	-0.46026	5.54597	28.1392	0.000400809	0.0213826
13631	Eef2k	eukaryotic elongation factor-2 kinase	protein-coding	-0.398034	7.45793	28.1002	0.000402853	0.0214096
75607	Wnk2	WNK lysine deficient protein kinase 2	protein-coding	-4.40959	-0.468196	28.0223	0.000406971	0.0215463
12349	Car2	carbonic anhydrase 2	protein-coding	-1.11894	5.48443	27.9198	0.000412478	0.0216666
240752	Pik3c2b	phosphoinositide-3-kinase, class 2, beta polypeptide	protein-coding	-2.67245	5.53623	27.9028	0.000413399	0.0216666
13196	Asap1	ArfGAP with SH3 domain, ankyrin repeat and PH domain1	protein-coding	-0.853733	5.55688	27.8933	0.000413913	0.0216666
100125248	Trbj1-1	T cell receptor beta joining 1-1	other	3.29524	-0.779888	27.8319	0.000417266	0.0217604
16970	Lrmp	lymphoid-restricted membrane protein	protein-coding	-0.61103	9.64254	27.7543	0.000421551	0.0219018
72097	2010300C02Rik	RIKEN cDNA 2010300C02 gene	protein-coding	-2.49604	2.66418	27.7144	0.000423774	0.0219354
20586	Smarca4	SWI/SNF related, matrix associated, actin dependent regulator of chromatin, subfamily a, member 4	protein-coding	-0.835646	10.0437	27.6058	0.000429898	0.022041
100503664	Gm13012	predicted gene 13012	ncRNA	-0.455289	4.52321	27.5859	0.000431032	0.022041
17863	Myb	myeloblastosis oncogene	protein-coding	-0.59338	9.79533	27.5769	0.000431547	0.022041
100503307	Gm15408	predicted gene 15408	ncRNA	-1.92063	2.52049	27.5665	0.000432146	0.022041
15273	Hivep2	human immunodeficiency virus type I enhancer binding protein 2	protein-coding	-1.78681	6.21234	27.439	0.000439516	0.0223351
22223	Uchl1	ubiquitin carboxy-terminal hydrolase L1	protein-coding	-1.44131	5.27663	27.2381	0.000451453	0.0228583
13867	Erbb3	erb-b2 receptor tyrosine kinase 3	protein-coding	0.353188	4.8623	27.1362	0.000457655	0.0230883
212980	Slc45a3	solute carrier family 45, member 3	protein-coding	-2.95897	-0.0939473	26.9967	0.000466313	0.0234402
228775	Trib3	tribbles pseudokinase 3	protein-coding	-4.78203	0.951035	26.9568	0.000468827	0.0234818
211556	Ap1ar	adaptor-related protein complex 1 associated regulatory protein	protein-coding	-0.420635	7.15159	26.8349	0.000476607	0.023786
18073	Nid1	nidogen 1	protein-coding	-7.60628	-0.00183566	29.745	0.000479384	0.0238391
14729	Gp5	glycoprotein 5 (platelet)	protein-coding	-6.3727	0.137976	29.4949	0.000493385	0.0243482
22635	Zan	zonadhesin	protein-coding	-3.84909	0.484513	26.5602	0.00049472	0.0243482
212728	Tarbp1	TAR RNA binding protein 1	protein-coding	-0.946682	6.27918	26.558	0.000494868	0.0243482
16004	Igf2r	insulin-like growth factor 2 receptor	protein-coding	0.71769	5.37536	26.5165	0.000497674	0.0244001
100043757	Zfp831	zinc finger protein 831	protein-coding	-1.23033	4.72635	26.4784	0.000500269	0.0244412
70310	Plscr3	phospholipid scramblase 3	protein-coding	-0.604712	5.58767	26.3423	0.000509679	0.0248139
18693	Pick1	protein interacting with C kinase 1	protein-coding	-0.562017	3.80141	26.3121	0.000511794	0.02483
73182	Pear1	platelet endothelial aggregation receptor 1	protein-coding	-1.78869	4.42262	26.2404	0.000516863	0.0249043
12014	Bach2	BTB and CNC homology, basic leucine zipper transcription factor 2	protein-coding	-0.744095	8.91064	26.2399	0.000516903	0.0249043
100775173	Ighv1-74	immunoglobulin heavy variable V1-74	other	-8.13181	2.34308	28.9742	0.000524187	0.0251071
18208	Ntn1	netrin 1	protein-coding	-3.20125	0.384067	26.131	0.000524718	0.0251071
320404	Itpkb	inositol 1,4,5-trisphosphate 3-kinase B	protein-coding	-0.469248	6.07659	25.9271	0.000539737	0.0257345
70097	Sash1	SAM and SH3 domain containing 1	protein-coding	-1.60027	2.90518	25.9029	0.000541559	0.0257345
110257	Hba-a2	hemoglobin alpha, adult chain 2	protein-coding	1.3942	4.1134	25.8788	0.000543375	0.0257345
14969	H2-Eb1	histocompatibility 2, class II antigen E beta	protein-coding	0.548779	8.19938	25.6775	0.000558845	0.0263652
544678	Cfap74	cilia and flagella associated protein 74	protein-coding	-1.37422	1.59299	25.6464	0.00056128	0.0263652
100041581	Zkscan16	zinc finger with KRAB and SCAN domains 16	protein-coding	-8.11932	2.57659	28.3722	0.000562816	0.0263652
75646	Rai14	retinoic acid induced 14	protein-coding	-2.37772	2.30152	25.5922	0.000565559	0.0263652
64931	Izumo1r	IZUMO1 receptor, JUNO	protein-coding	-1.83459	-0.0622245	25.5661	0.000567636	0.0263652
224318	Speer2	spermatogenesis associated glutamate (E)-rich protein 2	protein-coding	-6.81557	-1.27922	32.2699	0.000568978	0.0263652
668589	Ighv1-80	immunoglobulin heavy variable 1-80	other	-12.3737	3.82455	28.2667	0.000569945	0.0263652
270106	Rpl13	ribosomal protein L13	protein-coding	0.708039	7.30415	25.4987	0.000573029	0.0264201
224796	Clic5	chloride intracellular channel 5	protein-coding	-2.4961	2.95216	25.3715	0.000583389	0.0267354
232440	H2afj	H2A histone family, member J	protein-coding	0.590935	5.64036	25.3505	0.000585121	0.0267354
107350	AW112010	expressed sequence AW112010	ncRNA	1.00469	4.39865	25.3444	0.000585628	0.0267354
15354	Hmgb3	high mobility group box 3	protein-coding	-0.628676	5.83471	25.2726	0.000591605	0.02692
622283	Mir1a-1hg	Mir1a-1 and Mir133a-2 host gene	ncRNA	-2.50067	2.50562	25.1065	0.000605718	0.0274724
104709	Pik3r6	phosphoinositide-3-kinase, regulatory subunit 6	protein-coding	-1.91979	2.51796	24.9945	0.000615459	0.0278236
381776	Igkv2-112	immunoglobulin kappa variable 2-112	other	-8.0805	2.40211	27.5495	0.00062147	0.0280044
13982	Esr1	estrogen receptor 1 (alpha)	protein-coding	-1.55845	3.513	24.8356	0.000629615	0.0282799
13371	Dio2	deiodinase, iodothyronine, type II	protein-coding	-3.31822	1.41893	24.7488	0.000637513	0.0285426
12859	Cox5b	cytochrome c oxidase subunit Vb	protein-coding	0.347158	6.34869	24.7258	0.000639627	0.0285454
380912	Zfp395	zinc finger protein 395	protein-coding	-0.444668	5.58393	24.6677	0.000645001	0.0286261
76041	Ccdc125	coiled-coil domain containing 125	protein-coding	-1.13176	4.84248	24.6618	0.000645547	0.0286261
17064	Cd93	CD93 antigen	protein-coding	-0.67634	8.95621	24.6375	0.000647811	0.0286353
319849	Plxna4os1	plexin A4, opposite strand 1	ncRNA	-2.57336	-0.456972	24.5683	0.000654318	0.028815
12484	Cd24a	CD24a antigen	protein-coding	-0.8764	10.0517	24.5367	0.000657318	0.028815
56496	Tspan6	tetraspanin 6	protein-coding	-1.30574	3.15361	24.5203	0.00065888	0.028815
17921	Myo7a	myosin VIIA	protein-coding	-1.30274	6.56859	24.507	0.000660154	0.028815
22234	Ugcg	UDP-glucose ceramide glucosyltransferase	protein-coding	0.307517	6.8497	24.4814	0.000662609	0.0288318
12700	Cish	cytokine inducible SH2-containing protein	protein-coding	-1.13391	2.34163	24.3748	0.000672946	0.0291903
433374	Gm20743	predicted gene, 20743	ncRNA	-3.00758	4.27812	24.3406	0.000676303	0.0292448
66659	Acp6	acid phosphatase 6, lysophosphatidic	protein-coding	-0.593149	5.68339	24.315	0.000678829	0.0292562
80981	Arl4d	ADP-ribosylation factor-like 4D	protein-coding	1.74797	1.21732	24.2954	0.000680767	0.0292562
12143	Blk	B lymphoid kinase	protein-coding	-0.300698	7.68546	24.1844	0.000691901	0.0295534
27027	Tspan32	tetraspanin 32	protein-coding	-1.64014	4.52327	24.1841	0.000691928	0.0295534
668421	Ighv14-2	immunoglobulin heavy variable 14-2	other	-3.87653	2.47411	24.1261	0.000697834	0.0297145
238871	Pde4d	phosphodiesterase 4D, cAMP specific	protein-coding	-1.65668	4.17823	24.0919	0.000701336	0.0297655
12740	Cldn4	claudin 4	protein-coding	-5.43501	-0.268047	26.5495	0.000703308	0.0297655
108153	Adamts7	a disintegrin-like and metallopeptidase (reprolysin type) with thrombospondin type 1 motif, 7	protein-coding	-3.26403	3.45602	23.9833	0.000712626	0.0300685
100504230	AU020206	expressed sequence AU020206	unknown	-1.06546	7.39448	23.9514	0.000715975	0.0301185
16859	Lgals9	lectin, galactose binding, soluble 9	protein-coding	-0.529682	8.74425	23.9069	0.000720698	0.0302259
243420	Igkv1-135	immunoglobulin kappa variable 1-135	other	-1.70048	5.39263	23.7983	0.000732362	0.0306228
328795	Ubash3a	ubiquitin associated and SH3 domain containing, A	protein-coding	-1.0508	4.7839	23.642	0.000749546	0.0312476
545851	Igkv12-44	immunoglobulin kappa variable 12-44	other	-10.5308	2.63435	25.9267	0.000761042	0.0316321
67916	Plpp3	phospholipid phosphatase 3	protein-coding	-2.34659	1.43752	23.3692	0.000780732	0.0323433
53374	Chst3	carbohydrate (chondroitin 6/keratan) sulfotransferase 3	protein-coding	-0.847783	8.92312	23.3516	0.0007828	0.0323433
94226	S1pr5	sphingosine-1-phosphate receptor 5	protein-coding	2.57547	-0.522436	23.265	0.000793067	0.0326706
101540	Prkd2	protein kinase D2	protein-coding	-0.538971	6.58615	23.2399	0.000796063	0.0326973
21417	Zeb1	zinc finger E-box binding homeobox 1	protein-coding	-0.368077	5.50881	23.1342	0.000808867	0.0331124
780831	Ighv3-8	immunoglobulin heavy variable V3-8	other	-8.00941	1.79946	25.4339	0.000810925	0.0331124
433586	Maml3	mastermind like 3 (Drosophila)	protein-coding	-0.447323	4.80689	22.9697	0.000829302	0.0337637
17865	Mybl2	myeloblastosis oncogene-like 2	protein-coding	-0.443332	5.61331	22.9039	0.000837643	0.0339271
14121	Fbp1	fructose bisphosphatase 1	protein-coding	-2.97021	0.061221	22.8996	0.000838187	0.0339271
780802	Ighv4-1	immunoglobulin heavy variable 4-1	other	-8.35989	2.46209	24.868	0.000873285	0.0352453
108105	B3gnt5	UDP-GlcNAc:betaGal beta-1,3-N-acetylglucosaminyltransferase 5	protein-coding	-0.58829	6.53908	22.581	0.000880101	0.0353692
14128	Fcer2a	Fc receptor, IgE, low affinity II, alpha polypeptide	protein-coding	-0.997364	2.82184	22.5712	0.000881436	0.0353692
78473	Skap1	src family associated phosphoprotein 1	protein-coding	1.20858	1.51238	22.5115	0.000889577	0.0355933
98845	Eps8l2	EPS8-like 2	protein-coding	-1.63011	3.43404	22.4699	0.000895318	0.0357204
18578	Pde4b	phosphodiesterase 4B, cAMP specific	protein-coding	-0.748045	6.5724	22.438	0.000899737	0.0357941
69169	Fcmr	Fc fragment of IgM receptor	protein-coding	-1.73428	5.12969	22.2909	0.00092049	0.0365154
17063	Muc13	mucin 13, epithelial transmembrane	protein-coding	-3.29414	1.56907	22.2157	0.000931329	0.0368404
228139	P2rx3	purinergic receptor P2X, ligand-gated ion channel, 3	protein-coding	-3.15658	5.96856	22.1278	0.000944182	0.037243
269053	Gpr152	G protein-coupled receptor 152	protein-coding	-5.35467	-0.00101599	22.0836	0.000950735	0.0373956
74349	Fam160a2	family with sequence similarity 160, member A2	protein-coding	-1.22112	4.10566	22.0273	0.000959158	0.0374549
28113	Tinf2	Terf1 (TRF1)-interacting nuclear factor 2	protein-coding	-0.355256	5.66366	22.0238	0.000959683	0.0374549
77963	Hook1	hook microtubule tethering protein 1	protein-coding	-0.385106	4.96834	22.0046	0.000962568	0.0374549
232984	B3gnt8	UDP-GlcNAc:betaGal beta-1,3-N-acetylglucosaminyltransferase 8	protein-coding	0.273034	5.86962	21.9992	0.000963387	0.0374549
12745	Clgn	calmegin	protein-coding	-7.24903	2.06202	24.1145	0.0009658	0.0374549
93888	Pcdhb17	protocadherin beta 17	protein-coding	-1.75578	-0.0884388	21.9649	0.000968584	0.0374549
634731	Susd1	sushi domain containing 1	protein-coding	-0.643214	7.21982	21.9289	0.000974091	0.0374549
100861913	LOC100861913	uncharacterized LOC100861913	ncRNA	-1.73276	3.77885	21.9268	0.000974413	0.0374549
72254	1700030K09Rik	RIKEN cDNA 1700030K09 gene	protein-coding	-0.53999	4.01283	21.9135	0.000976453	0.0374549
667865	Igkv6-17	immunoglobulin kappa variable 6-17	other	-4.36444	2.51894	21.8581	0.000985012	0.0376391
16559	Kif17	kinesin family member 17	protein-coding	-0.913773	2.79531	21.8475	0.000986662	0.0376391
52850	Sgsm1	small G protein signaling modulator 1	protein-coding	-5.5685	0.513032	21.7435	0.00100299	0.0380911
667881	Igkv6-14	immunoglobulin kappa variable 6-14	other	-5.31056	0.416298	23.8166	0.00100569	0.0380911
14999	H2-DMb1	histocompatibility 2, class II, locus Mb1	protein-coding	0.470276	6.09709	21.7201	0.00100672	0.0380911
20259	Scin	scinderin	protein-coding	-2.12147	2.90455	21.6796	0.00101321	0.0382329
320139	Ptpn7	protein tyrosine phosphatase, non-receptor type 7	protein-coding	-0.622041	6.21564	21.6005	0.001026	0.038611
240754	Lax1	lymphocyte transmembrane adaptor 1	protein-coding	-1.20062	4.68481	21.5616	0.00103238	0.0387462
104806	Fancm	Fanconi anemia, complementation group M	protein-coding	-0.482675	4.93753	21.3847	0.00106196	0.0397492
54672	Adgrg3	adhesion G protein-coupled receptor G3	protein-coding	-0.449287	6.09042	21.3653	0.00106527	0.0397663
21941	Tnfrsf8	tumor necrosis factor receptor superfamily, member 8	protein-coding	-4.95667	-0.502786	21.3296	0.00107139	0.0398878
170768	Pfkfb3	6-phosphofructo-2-kinase/fructose-2,6-biphosphatase 3	protein-coding	-0.547767	6.73089	21.2617	0.00108313	0.0402175
270685	Mthfd1l	methylenetetrahydrofolate dehydrogenase (NADP+ dependent) 1-like	protein-coding	-0.28672	6.08121	21.2155	0.00109121	0.0404096
208618	Etl4	enhancer trap locus 4	protein-coding	-4.56317	-0.261795	21.133	0.00110584	0.0408428
21410	Hnf1b	HNF1 homeobox B	protein-coding	-6.64722	-0.566694	22.8835	0.00114457	0.0421
215418	Csrnp1	cysteine-serine-rich nuclear protein 1	protein-coding	-0.466488	6.20995	20.9134	0.00114593	0.0421
13813	Eomes	eomesodermin	protein-coding	1.51691	2.25798	20.8654	0.00115492	0.0423189
213570	Ighv1-78	immunoglobulin heavy variable 1-78	other	-7.11947	2.18211	22.7573	0.00116512	0.0425803
72293	Nkd2	naked cuticle 2 homolog (Drosophila)	protein-coding	-7.1656	1.03729	22.7048	0.00117381	0.0427859
77717	6030408B16Rik	RIKEN cDNA 6030408B16 gene	ncRNA	-4.75281	2.44161	20.6581	0.00119477	0.0433637
14462	Gata3	GATA binding protein 3	protein-coding	1.85736	0.28959	20.6524	0.0011959	0.0433637
268759	9930012K11Rik	RIKEN cDNA 9930012K11 gene	protein-coding	-0.923059	2.2065	20.5833	0.00120955	0.0437449
72043	Sulf2	sulfatase 2	protein-coding	0.937515	2.0651	20.563	0.00121361	0.0437781
14103	Fasl	Fas ligand (TNF superfamily, member 6)	protein-coding	2.38064	-0.246262	20.4725	0.00123187	0.0443218
114643	Oas1c	2'-5' oligoadenylate synthetase 1C	protein-coding	-1.14474	3.21708	20.4086	0.00124496	0.0446774
434040	Igkv8-28	immunoglobulin kappa variable 8-28	other	-6.81267	1.58906	22.2105	0.00125964	0.045076
14581	Gfi1	growth factor independent 1	protein-coding	-1.11472	4.56854	20.3241	0.00126254	0.045076
100502752	A130015J22Rik	RIKEN cDNA A130015J22 gene	unknown	-1.98815	3.30897	20.1387	0.00130217	0.0463719
27428	Shroom3	shroom family member 3	protein-coding	-5.93804	-0.0840575	21.9516	0.0013077	0.0463827
620078	C130026I21Rik	RIKEN cDNA C130026I21 gene	protein-coding	1.0774	1.10126	21.944	0.00130913	0.0463827
12334	Capn2	calpain 2	protein-coding	0.33381	6.1176	19.9712	0.00133927	0.0473299
64435	Fcamr	Fc receptor, IgA, IgM, high affinity	protein-coding	-2.00369	0.745774	19.948	0.00134452	0.047395
228026	Pdk1	pyruvate dehydrogenase kinase, isoenzyme 1	protein-coding	-0.570553	5.56532	19.8654	0.00136335	0.0478467
13537	Dusp2	dual specificity phosphatase 2	protein-coding	-1.13852	6.845	19.8618	0.0013642	0.0478467
70315	Hdac8	histone deacetylase 8	protein-coding	-0.532255	5.15344	19.8426	0.00136862	0.0478811
15129	Hbb-b1	hemoglobin, beta adult major chain	protein-coding	1.4133	4.12608	19.7476	0.00139081	0.0483158
20499	Slc12a7	solute carrier family 12, member 7	protein-coding	-0.792818	5.21834	19.7455	0.00139132	0.0483158
12562	Cdh5	cadherin 5	protein-coding	0.474926	6.58602	19.7449	0.00139145	0.0483158
435321	Ighv12-3	immunoglobulin heavy variable V12-3	other	-5.7184	0.219779	21.5072	0.00139558	0.0483384
107239	Carns1	carnosine synthase 1	protein-coding	-0.868122	5.49052	19.7039	0.00140118	0.0484119
72007	Fndc3b	fibronectin type III domain containing 3B	protein-coding	0.341294	5.31949	19.6349	0.00141771	0.0486455
385253	Igkv4-55	immunoglobulin kappa variable 4-55	other	-12.3506	3.62911	21.4	0.00141785	0.0486455
74145	F13a1	coagulation factor XIII, A1 subunit	protein-coding	-1.18788	4.44851	19.6212	0.00142101	0.0486455
619916	Ighv1-72	immunoglobulin heavy variable 1-72	other	-7.50772	3.0295	19.608	0.00142421	0.0486455
72310	Nkg7	natural killer cell group 7 sequence	protein-coding	1.60154	3.04284	19.5779	0.00143155	0.0486455
217843	Unc79	unc-79 homolog (C. elegans)	protein-coding	-7.20977	-0.825495	23.8496	0.00143173	0.0486455
56508	Rapgef4	Rap guanine nucleotide exchange factor (GEF) 4	protein-coding	-2.38934	-0.612796	19.5744	0.00143239	0.0486455
22021	Tpst1	protein-tyrosine sulfotransferase 1	protein-coding	-0.481132	4.36306	19.5083	0.00144868	0.0489559
16518	Kcnj2	potassium inwardly-rectifying channel, subfamily J, member 2	protein-coding	-1.15268	2.17576	19.49	0.00145322	0.0489559
12406	Serpinh1	serine (or cysteine) peptidase inhibitor, clade H, member 1	protein-coding	0.666111	4.75834	19.4578	0.00146125	0.0489559
68691	Kansl1l	KAT8 regulatory NSL complex subunit 1-like	protein-coding	-0.472034	6.99028	19.4567	0.00146152	0.0489559
12483	Cd22	CD22 antigen	protein-coding	-0.536519	7.31894	19.4554	0.00146184	0.0489559
235036	Ppan	peter pan homolog (Drosophila)	protein-coding	-0.278622	5.74673	19.4523	0.00146263	0.0489559
382077	Ccdc33	coiled-coil domain containing 33	protein-coding	-6.87409	-1.34265	23.6454	0.00146862	0.0490386
13024	Ctla2a	cytotoxic T lymphocyte-associated protein 2 alpha	protein-coding	1.54316	1.54126	19.3782	0.00148135	0.0493453
14375	Xrcc6	X-ray repair complementing defective repair in Chinese hamster cells 6	protein-coding	-0.71679	8.31751	19.3009	0.00150118	0.0498864

## Sheet: GO annotation ErgKOvWT pre-proB
GeneID	Symbol	description	type_of_gene	logFC	logCPM	F	PValue	FDR	isTF	go_id	name_1006
71670	Acy3	aspartoacylase (aminoacylase) 3	protein-coding	-3.91974	1.31031	57.7845	2.36514e-05	0.00547518	0	GO:0016020	membrane
71670	Acy3	aspartoacylase (aminoacylase) 3	protein-coding	-3.91974	1.31031	57.7845	2.36514e-05	0.00547518	0	GO:0046872	metal ion binding
71670	Acy3	aspartoacylase (aminoacylase) 3	protein-coding	-3.91974	1.31031	57.7845	2.36514e-05	0.00547518	0	GO:0005886	plasma membrane
71670	Acy3	aspartoacylase (aminoacylase) 3	protein-coding	-3.91974	1.31031	57.7845	2.36514e-05	0.00547518	0	GO:0016787	hydrolase activity
71670	Acy3	aspartoacylase (aminoacylase) 3	protein-coding	-3.91974	1.31031	57.7845	2.36514e-05	0.00547518	0	GO:0005737	cytoplasm
71670	Acy3	aspartoacylase (aminoacylase) 3	protein-coding	-3.91974	1.31031	57.7845	2.36514e-05	0.00547518	0	GO:0042802	identical protein binding
71670	Acy3	aspartoacylase (aminoacylase) 3	protein-coding	-3.91974	1.31031	57.7845	2.36514e-05	0.00547518	0	GO:0016788	hydrolase activity, acting on ester bonds
71670	Acy3	aspartoacylase (aminoacylase) 3	protein-coding	-3.91974	1.31031	57.7845	2.36514e-05	0.00547518	0	GO:0016811	hydrolase activity, acting on carbon-nitrogen (but not peptide) bonds, in linear amides
71670	Acy3	aspartoacylase (aminoacylase) 3	protein-coding	-3.91974	1.31031	57.7845	2.36514e-05	0.00547518	0	GO:0016324	apical plasma membrane
71670	Acy3	aspartoacylase (aminoacylase) 3	protein-coding	-3.91974	1.31031	57.7845	2.36514e-05	0.00547518	0	GO:0005515	protein binding
71670	Acy3	aspartoacylase (aminoacylase) 3	protein-coding	-3.91974	1.31031	57.7845	2.36514e-05	0.00547518	0	GO:0004046	aminoacylase activity
20249	Scd1	stearoyl-Coenzyme A desaturase 1	protein-coding	-4.63947	6.49584	78.3218	6.5225e-06	0.00238998	0	GO:0016020	membrane
20249	Scd1	stearoyl-Coenzyme A desaturase 1	protein-coding	-4.63947	6.49584	78.3218	6.5225e-06	0.00238998	0	GO:0016021	integral component of membrane
20249	Scd1	stearoyl-Coenzyme A desaturase 1	protein-coding	-4.63947	6.49584	78.3218	6.5225e-06	0.00238998	0	GO:0046872	metal ion binding
20249	Scd1	stearoyl-Coenzyme A desaturase 1	protein-coding	-4.63947	6.49584	78.3218	6.5225e-06	0.00238998	0	GO:0055114	oxidation-reduction process
20249	Scd1	stearoyl-Coenzyme A desaturase 1	protein-coding	-4.63947	6.49584	78.3218	6.5225e-06	0.00238998	0	GO:0016491	oxidoreductase activity
20249	Scd1	stearoyl-Coenzyme A desaturase 1	protein-coding	-4.63947	6.49584	78.3218	6.5225e-06	0.00238998	0	GO:0005783	endoplasmic reticulum
20249	Scd1	stearoyl-Coenzyme A desaturase 1	protein-coding	-4.63947	6.49584	78.3218	6.5225e-06	0.00238998	0	GO:0043231	intracellular membrane-bounded organelle
20249	Scd1	stearoyl-Coenzyme A desaturase 1	protein-coding	-4.63947	6.49584	78.3218	6.5225e-06	0.00238998	0	GO:0006629	lipid metabolic process
20249	Scd1	stearoyl-Coenzyme A desaturase 1	protein-coding	-4.63947	6.49584	78.3218	6.5225e-06	0.00238998	0	GO:0009617	response to bacterium
20249	Scd1	stearoyl-Coenzyme A desaturase 1	protein-coding	-4.63947	6.49584	78.3218	6.5225e-06	0.00238998	0	GO:0005730	nucleolus
20249	Scd1	stearoyl-Coenzyme A desaturase 1	protein-coding	-4.63947	6.49584	78.3218	6.5225e-06	0.00238998	0	GO:0005789	endoplasmic reticulum membrane
20249	Scd1	stearoyl-Coenzyme A desaturase 1	protein-coding	-4.63947	6.49584	78.3218	6.5225e-06	0.00238998	0	GO:0050830	defense response to Gram-positive bacterium
20249	Scd1	stearoyl-Coenzyme A desaturase 1	protein-coding	-4.63947	6.49584	78.3218	6.5225e-06	0.00238998	0	GO:0006631	fatty acid metabolic process
20249	Scd1	stearoyl-Coenzyme A desaturase 1	protein-coding	-4.63947	6.49584	78.3218	6.5225e-06	0.00238998	0	GO:0006633	fatty acid biosynthetic process
20249	Scd1	stearoyl-Coenzyme A desaturase 1	protein-coding	-4.63947	6.49584	78.3218	6.5225e-06	0.00238998	0	GO:0120162	positive regulation of cold-induced thermogenesis
20249	Scd1	stearoyl-Coenzyme A desaturase 1	protein-coding	-4.63947	6.49584	78.3218	6.5225e-06	0.00238998	0	GO:0031090	organelle membrane
20249	Scd1	stearoyl-Coenzyme A desaturase 1	protein-coding	-4.63947	6.49584	78.3218	6.5225e-06	0.00238998	0	GO:0005506	iron ion binding
20249	Scd1	stearoyl-Coenzyme A desaturase 1	protein-coding	-4.63947	6.49584	78.3218	6.5225e-06	0.00238998	0	GO:0050873	brown fat cell differentiation
20249	Scd1	stearoyl-Coenzyme A desaturase 1	protein-coding	-4.63947	6.49584	78.3218	6.5225e-06	0.00238998	0	GO:0050872	white fat cell differentiation
20249	Scd1	stearoyl-Coenzyme A desaturase 1	protein-coding	-4.63947	6.49584	78.3218	6.5225e-06	0.00238998	0	GO:0034435	cholesterol esterification
20249	Scd1	stearoyl-Coenzyme A desaturase 1	protein-coding	-4.63947	6.49584	78.3218	6.5225e-06	0.00238998	0	GO:0044130	negative regulation of growth of symbiont in host
20249	Scd1	stearoyl-Coenzyme A desaturase 1	protein-coding	-4.63947	6.49584	78.3218	6.5225e-06	0.00238998	0	GO:0010873	positive regulation of cholesterol esterification
20249	Scd1	stearoyl-Coenzyme A desaturase 1	protein-coding	-4.63947	6.49584	78.3218	6.5225e-06	0.00238998	0	GO:0070542	response to fatty acid
20249	Scd1	stearoyl-Coenzyme A desaturase 1	protein-coding	-4.63947	6.49584	78.3218	6.5225e-06	0.00238998	0	GO:1903966	monounsaturated fatty acid biosynthetic process
20249	Scd1	stearoyl-Coenzyme A desaturase 1	protein-coding	-4.63947	6.49584	78.3218	6.5225e-06	0.00238998	0	GO:0004768	stearoyl-CoA 9-desaturase activity
20249	Scd1	stearoyl-Coenzyme A desaturase 1	protein-coding	-4.63947	6.49584	78.3218	6.5225e-06	0.00238998	0	GO:0016717	oxidoreductase activity, acting on paired donors, with oxidation of a pair of donors resulting in the reduction of molecular oxygen to two molecules of water
20249	Scd1	stearoyl-Coenzyme A desaturase 1	protein-coding	-4.63947	6.49584	78.3218	6.5225e-06	0.00238998	0	GO:0032896	palmitoyl-CoA 9-desaturase activity
20249	Scd1	stearoyl-Coenzyme A desaturase 1	protein-coding	-4.63947	6.49584	78.3218	6.5225e-06	0.00238998	0	GO:0006636	unsaturated fatty acid biosynthetic process
20249	Scd1	stearoyl-Coenzyme A desaturase 1	protein-coding	-4.63947	6.49584	78.3218	6.5225e-06	0.00238998	0	GO:0006641	triglyceride metabolic process
20249	Scd1	stearoyl-Coenzyme A desaturase 1	protein-coding	-4.63947	6.49584	78.3218	6.5225e-06	0.00238998	0	GO:0008610	lipid biosynthetic process
20249	Scd1	stearoyl-Coenzyme A desaturase 1	protein-coding	-4.63947	6.49584	78.3218	6.5225e-06	0.00238998	0	GO:0033561	regulation of water loss via skin
20249	Scd1	stearoyl-Coenzyme A desaturase 1	protein-coding	-4.63947	6.49584	78.3218	6.5225e-06	0.00238998	0	GO:0034434	sterol esterification
20249	Scd1	stearoyl-Coenzyme A desaturase 1	protein-coding	-4.63947	6.49584	78.3218	6.5225e-06	0.00238998	0	GO:0048733	sebaceous gland development
20249	Scd1	stearoyl-Coenzyme A desaturase 1	protein-coding	-4.63947	6.49584	78.3218	6.5225e-06	0.00238998	0	GO:1903699	tarsal gland development
20249	Scd1	stearoyl-Coenzyme A desaturase 1	protein-coding	-4.63947	6.49584	78.3218	6.5225e-06	0.00238998	0	GO:0030176	integral component of endoplasmic reticulum membrane
22092	Rsph1	radial spoke head 1 homolog (Chlamydomonas)	protein-coding	-5.38085	4.73268	116.229	1.15683e-06	0.00117369	0	GO:0003674	molecular_function
22092	Rsph1	radial spoke head 1 homolog (Chlamydomonas)	protein-coding	-5.38085	4.73268	116.229	1.15683e-06	0.00117369	0	GO:0005737	cytoplasm
22092	Rsph1	radial spoke head 1 homolog (Chlamydomonas)	protein-coding	-5.38085	4.73268	116.229	1.15683e-06	0.00117369	0	GO:0005694	chromosome
22092	Rsph1	radial spoke head 1 homolog (Chlamydomonas)	protein-coding	-5.38085	4.73268	116.229	1.15683e-06	0.00117369	0	GO:0042995	cell projection
22092	Rsph1	radial spoke head 1 homolog (Chlamydomonas)	protein-coding	-5.38085	4.73268	116.229	1.15683e-06	0.00117369	0	GO:0000794	condensed nuclear chromosome
22092	Rsph1	radial spoke head 1 homolog (Chlamydomonas)	protein-coding	-5.38085	4.73268	116.229	1.15683e-06	0.00117369	0	GO:0005929	cilium
22092	Rsph1	radial spoke head 1 homolog (Chlamydomonas)	protein-coding	-5.38085	4.73268	116.229	1.15683e-06	0.00117369	0	GO:0036126	sperm flagellum
22092	Rsph1	radial spoke head 1 homolog (Chlamydomonas)	protein-coding	-5.38085	4.73268	116.229	1.15683e-06	0.00117369	0	GO:0051321	meiotic cell cycle
22092	Rsph1	radial spoke head 1 homolog (Chlamydomonas)	protein-coding	-5.38085	4.73268	116.229	1.15683e-06	0.00117369	0	GO:0031514	motile cilium
22092	Rsph1	radial spoke head 1 homolog (Chlamydomonas)	protein-coding	-5.38085	4.73268	116.229	1.15683e-06	0.00117369	0	GO:0035082	axoneme assembly
22092	Rsph1	radial spoke head 1 homolog (Chlamydomonas)	protein-coding	-5.38085	4.73268	116.229	1.15683e-06	0.00117369	0	GO:0007286	spermatid development
22092	Rsph1	radial spoke head 1 homolog (Chlamydomonas)	protein-coding	-5.38085	4.73268	116.229	1.15683e-06	0.00117369	0	GO:0072687	meiotic spindle
22092	Rsph1	radial spoke head 1 homolog (Chlamydomonas)	protein-coding	-5.38085	4.73268	116.229	1.15683e-06	0.00117369	0	GO:0001520	outer dense fiber
56626	Poll	polymerase (DNA directed), lambda	protein-coding	-1.58734	2.98837	30.161	0.000310098	0.0184276	0	GO:0005634	nucleus
56626	Poll	polymerase (DNA directed), lambda	protein-coding	-1.58734	2.98837	30.161	0.000310098	0.0184276	0	GO:0016740	transferase activity
56626	Poll	polymerase (DNA directed), lambda	protein-coding	-1.58734	2.98837	30.161	0.000310098	0.0184276	0	GO:0046872	metal ion binding
56626	Poll	polymerase (DNA directed), lambda	protein-coding	-1.58734	2.98837	30.161	0.000310098	0.0184276	0	GO:0003677	DNA binding
56626	Poll	polymerase (DNA directed), lambda	protein-coding	-1.58734	2.98837	30.161	0.000310098	0.0184276	0	GO:0006281	DNA repair
56626	Poll	polymerase (DNA directed), lambda	protein-coding	-1.58734	2.98837	30.161	0.000310098	0.0184276	0	GO:0016779	nucleotidyltransferase activity
56626	Poll	polymerase (DNA directed), lambda	protein-coding	-1.58734	2.98837	30.161	0.000310098	0.0184276	0	GO:0006974	cellular response to DNA damage stimulus
56626	Poll	polymerase (DNA directed), lambda	protein-coding	-1.58734	2.98837	30.161	0.000310098	0.0184276	0	GO:0003887	DNA-directed DNA polymerase activity
56626	Poll	polymerase (DNA directed), lambda	protein-coding	-1.58734	2.98837	30.161	0.000310098	0.0184276	0	GO:0006260	DNA replication
56626	Poll	polymerase (DNA directed), lambda	protein-coding	-1.58734	2.98837	30.161	0.000310098	0.0184276	0	GO:0016829	lyase activity
56626	Poll	polymerase (DNA directed), lambda	protein-coding	-1.58734	2.98837	30.161	0.000310098	0.0184276	0	GO:0000724	double-strand break repair via homologous recombination
56626	Poll	polymerase (DNA directed), lambda	protein-coding	-1.58734	2.98837	30.161	0.000310098	0.0184276	0	GO:0051575	5'-deoxyribose-5-phosphate lyase activity
56626	Poll	polymerase (DNA directed), lambda	protein-coding	-1.58734	2.98837	30.161	0.000310098	0.0184276	0	GO:0006289	nucleotide-excision repair
56626	Poll	polymerase (DNA directed), lambda	protein-coding	-1.58734	2.98837	30.161	0.000310098	0.0184276	0	GO:0006303	double-strand break repair via nonhomologous end joining
56626	Poll	polymerase (DNA directed), lambda	protein-coding	-1.58734	2.98837	30.161	0.000310098	0.0184276	0	GO:0071897	DNA biosynthetic process
56626	Poll	polymerase (DNA directed), lambda	protein-coding	-1.58734	2.98837	30.161	0.000310098	0.0184276	0	GO:0034061	DNA polymerase activity
56626	Poll	polymerase (DNA directed), lambda	protein-coding	-1.58734	2.98837	30.161	0.000310098	0.0184276	0	GO:0006287	base-excision repair, gap-filling
19018	Scand1	SCAN domain-containing 1	protein-coding	1.08324	4.93946	56.0602	2.68218e-05	0.00565859	1	GO:0003700	DNA-binding transcription factor activity
19018	Scand1	SCAN domain-containing 1	protein-coding	1.08324	4.93946	56.0602	2.68218e-05	0.00565859	1	GO:0006355	regulation of transcription, DNA-templated
19018	Scand1	SCAN domain-containing 1	protein-coding	1.08324	4.93946	56.0602	2.68218e-05	0.00565859	1	GO:0005634	nucleus
19018	Scand1	SCAN domain-containing 1	protein-coding	1.08324	4.93946	56.0602	2.68218e-05	0.00565859	1	GO:1903508	positive regulation of nucleic acid-templated transcription
19018	Scand1	SCAN domain-containing 1	protein-coding	1.08324	4.93946	56.0602	2.68218e-05	0.00565859	1	GO:0003713	transcription coactivator activity
103743	Tmem98	transmembrane protein 98	protein-coding	-3.53748	2.55318	35.6123	0.000165173	0.0134339	0	GO:0016020	membrane
103743	Tmem98	transmembrane protein 98	protein-coding	-3.53748	2.55318	35.6123	0.000165173	0.0134339	0	GO:0016021	integral component of membrane
103743	Tmem98	transmembrane protein 98	protein-coding	-3.53748	2.55318	35.6123	0.000165173	0.0134339	0	GO:0003674	molecular_function
103743	Tmem98	transmembrane protein 98	protein-coding	-3.53748	2.55318	35.6123	0.000165173	0.0134339	0	GO:0008150	biological_process
103743	Tmem98	transmembrane protein 98	protein-coding	-3.53748	2.55318	35.6123	0.000165173	0.0134339	0	GO:0005783	endoplasmic reticulum
12035	Bcat1	branched chain aminotransferase 1, cytosolic	protein-coding	-4.95784	4.73764	70.6886	1.01198e-05	0.00302643	0	GO:0016740	transferase activity
12035	Bcat1	branched chain aminotransferase 1, cytosolic	protein-coding	-4.95784	4.73764	70.6886	1.01198e-05	0.00302643	0	GO:0003824	catalytic activity
12035	Bcat1	branched chain aminotransferase 1, cytosolic	protein-coding	-4.95784	4.73764	70.6886	1.01198e-05	0.00302643	0	GO:0004084	branched-chain-amino-acid transaminase activity
12035	Bcat1	branched chain aminotransferase 1, cytosolic	protein-coding	-4.95784	4.73764	70.6886	1.01198e-05	0.00302643	0	GO:0008483	transaminase activity
12035	Bcat1	branched chain aminotransferase 1, cytosolic	protein-coding	-4.95784	4.73764	70.6886	1.01198e-05	0.00302643	0	GO:0052654	L-leucine transaminase activity
12035	Bcat1	branched chain aminotransferase 1, cytosolic	protein-coding	-4.95784	4.73764	70.6886	1.01198e-05	0.00302643	0	GO:0052655	L-valine transaminase activity
12035	Bcat1	branched chain aminotransferase 1, cytosolic	protein-coding	-4.95784	4.73764	70.6886	1.01198e-05	0.00302643	0	GO:0052656	L-isoleucine transaminase activity
12035	Bcat1	branched chain aminotransferase 1, cytosolic	protein-coding	-4.95784	4.73764	70.6886	1.01198e-05	0.00302643	0	GO:0008652	cellular amino acid biosynthetic process
12035	Bcat1	branched chain aminotransferase 1, cytosolic	protein-coding	-4.95784	4.73764	70.6886	1.01198e-05	0.00302643	0	GO:0009081	branched-chain amino acid metabolic process
12035	Bcat1	branched chain aminotransferase 1, cytosolic	protein-coding	-4.95784	4.73764	70.6886	1.01198e-05	0.00302643	0	GO:0009082	branched-chain amino acid biosynthetic process
12035	Bcat1	branched chain aminotransferase 1, cytosolic	protein-coding	-4.95784	4.73764	70.6886	1.01198e-05	0.00302643	0	GO:0005829	cytosol
12035	Bcat1	branched chain aminotransferase 1, cytosolic	protein-coding	-4.95784	4.73764	70.6886	1.01198e-05	0.00302643	0	GO:0005737	cytoplasm
12035	Bcat1	branched chain aminotransferase 1, cytosolic	protein-coding	-4.95784	4.73764	70.6886	1.01198e-05	0.00302643	0	GO:0042802	identical protein binding
12035	Bcat1	branched chain aminotransferase 1, cytosolic	protein-coding	-4.95784	4.73764	70.6886	1.01198e-05	0.00302643	0	GO:0005739	mitochondrion
12035	Bcat1	branched chain aminotransferase 1, cytosolic	protein-coding	-4.95784	4.73764	70.6886	1.01198e-05	0.00302643	0	GO:0009083	branched-chain amino acid catabolic process
12035	Bcat1	branched chain aminotransferase 1, cytosolic	protein-coding	-4.95784	4.73764	70.6886	1.01198e-05	0.00302643	0	GO:0009098	leucine biosynthetic process
12035	Bcat1	branched chain aminotransferase 1, cytosolic	protein-coding	-4.95784	4.73764	70.6886	1.01198e-05	0.00302643	0	GO:0009099	valine biosynthetic process
12035	Bcat1	branched chain aminotransferase 1, cytosolic	protein-coding	-4.95784	4.73764	70.6886	1.01198e-05	0.00302643	0
319710	Frmd6	FERM domain containing 6	protein-coding	-1.57298	4.96612	36.9969	0.000142516	0.0124999	0	GO:0016020	membrane
319710	Frmd6	FERM domain containing 6	protein-coding	-1.57298	4.96612	36.9969	0.000142516	0.0124999	0	GO:0005886	plasma membrane
319710	Frmd6	FERM domain containing 6	protein-coding	-1.57298	4.96612	36.9969	0.000142516	0.0124999	0	GO:0005515	protein binding
319710	Frmd6	FERM domain containing 6	protein-coding	-1.57298	4.96612	36.9969	0.000142516	0.0124999	0	GO:0005737	cytoplasm
319710	Frmd6	FERM domain containing 6	protein-coding	-1.57298	4.96612	36.9969	0.000142516	0.0124999	0	GO:0005856	cytoskeleton
319710	Frmd6	FERM domain containing 6	protein-coding	-1.57298	4.96612	36.9969	0.000142516	0.0124999	0	GO:0034613	cellular protein localization
319710	Frmd6	FERM domain containing 6	protein-coding	-1.57298	4.96612	36.9969	0.000142516	0.0124999	0	GO:0043296	apical junction complex
319710	Frmd6	FERM domain containing 6	protein-coding	-1.57298	4.96612	36.9969	0.000142516	0.0124999	0	GO:0031032	actomyosin structure organization
319710	Frmd6	FERM domain containing 6	protein-coding	-1.57298	4.96612	36.9969	0.000142516	0.0124999	0	GO:0003383	apical constriction
319710	Frmd6	FERM domain containing 6	protein-coding	-1.57298	4.96612	36.9969	0.000142516	0.0124999	0	GO:0032970	regulation of actin filament-based process
319710	Frmd6	FERM domain containing 6	protein-coding	-1.57298	4.96612	36.9969	0.000142516	0.0124999	0
16970	Lrmp	lymphoid-restricted membrane protein	protein-coding	-0.61103	9.64254	27.7543	0.000421551	0.0219018	0
16970	Lrmp	lymphoid-restricted membrane protein	protein-coding	-0.61103	9.64254	27.7543	0.000421551	0.0219018	0	GO:0016020	membrane
16970	Lrmp	lymphoid-restricted membrane protein	protein-coding	-0.61103	9.64254	27.7543	0.000421551	0.0219018	0	GO:0016021	integral component of membrane
13867	Erbb3	erb-b2 receptor tyrosine kinase 3	protein-coding	0.353188	4.8623	27.1362	0.000457655	0.0230883	0	GO:0004672	protein kinase activity
13867	Erbb3	erb-b2 receptor tyrosine kinase 3	protein-coding	0.353188	4.8623	27.1362	0.000457655	0.0230883	0	GO:0005524	ATP binding
13867	Erbb3	erb-b2 receptor tyrosine kinase 3	protein-coding	0.353188	4.8623	27.1362	0.000457655	0.0230883	0	GO:0006468	protein phosphorylation
13867	Erbb3	erb-b2 receptor tyrosine kinase 3	protein-coding	0.353188	4.8623	27.1362	0.000457655	0.0230883	0	GO:0016020	membrane
13867	Erbb3	erb-b2 receptor tyrosine kinase 3	protein-coding	0.353188	4.8623	27.1362	0.000457655	0.0230883	0	GO:0016021	integral component of membrane
13867	Erbb3	erb-b2 receptor tyrosine kinase 3	protein-coding	0.353188	4.8623	27.1362	0.000457655	0.0230883	0	GO:0016740	transferase activity
13867	Erbb3	erb-b2 receptor tyrosine kinase 3	protein-coding	0.353188	4.8623	27.1362	0.000457655	0.0230883	0	GO:0005615	extracellular space
13867	Erbb3	erb-b2 receptor tyrosine kinase 3	protein-coding	0.353188	4.8623	27.1362	0.000457655	0.0230883	0	GO:0005634	nucleus
13867	Erbb3	erb-b2 receptor tyrosine kinase 3	protein-coding	0.353188	4.8623	27.1362	0.000457655	0.0230883	0	GO:0005887	integral component of plasma membrane
13867	Erbb3	erb-b2 receptor tyrosine kinase 3	protein-coding	0.353188	4.8623	27.1362	0.000457655	0.0230883	0	GO:0000166	nucleotide binding
13867	Erbb3	erb-b2 receptor tyrosine kinase 3	protein-coding	0.353188	4.8623	27.1362	0.000457655	0.0230883	0	GO:0042802	identical protein binding
13867	Erbb3	erb-b2 receptor tyrosine kinase 3	protein-coding	0.353188	4.8623	27.1362	0.000457655	0.0230883	0	GO:0046982	protein heterodimerization activity
13867	Erbb3	erb-b2 receptor tyrosine kinase 3	protein-coding	0.353188	4.8623	27.1362	0.000457655	0.0230883	0	GO:0016301	kinase activity
13867	Erbb3	erb-b2 receptor tyrosine kinase 3	protein-coding	0.353188	4.8623	27.1362	0.000457655	0.0230883	0	GO:0016310	phosphorylation
13867	Erbb3	erb-b2 receptor tyrosine kinase 3	protein-coding	0.353188	4.8623	27.1362	0.000457655	0.0230883	0	GO:0018108	peptidyl-tyrosine phosphorylation
13867	Erbb3	erb-b2 receptor tyrosine kinase 3	protein-coding	0.353188	4.8623	27.1362	0.000457655	0.0230883	0	GO:0005737	cytoplasm
13867	Erbb3	erb-b2 receptor tyrosine kinase 3	protein-coding	0.353188	4.8623	27.1362	0.000457655	0.0230883	0	GO:0005515	protein binding
13867	Erbb3	erb-b2 receptor tyrosine kinase 3	protein-coding	0.353188	4.8623	27.1362	0.000457655	0.0230883	0	GO:0010628	positive regulation of gene expression
13867	Erbb3	erb-b2 receptor tyrosine kinase 3	protein-coding	0.353188	4.8623	27.1362	0.000457655	0.0230883	0	GO:0007169	transmembrane receptor protein tyrosine kinase signaling pathway
13867	Erbb3	erb-b2 receptor tyrosine kinase 3	protein-coding	0.353188	4.8623	27.1362	0.000457655	0.0230883	0	GO:0016328	lateral plasma membrane
13867	Erbb3	erb-b2 receptor tyrosine kinase 3	protein-coding	0.353188	4.8623	27.1362	0.000457655	0.0230883	0	GO:0030154	cell differentiation
13867	Erbb3	erb-b2 receptor tyrosine kinase 3	protein-coding	0.353188	4.8623	27.1362	0.000457655	0.0230883	0	GO:0097192	extrinsic apoptotic signaling pathway in absence of ligand
13867	Erbb3	erb-b2 receptor tyrosine kinase 3	protein-coding	0.353188	4.8623	27.1362	0.000457655	0.0230883	0	GO:0051402	neuron apoptotic process
13867	Erbb3	erb-b2 receptor tyrosine kinase 3	protein-coding	0.353188	4.8623	27.1362	0.000457655	0.0230883	0	GO:0016323	basolateral plasma membrane
13867	Erbb3	erb-b2 receptor tyrosine kinase 3	protein-coding	0.353188	4.8623	27.1362	0.000457655	0.0230883	0	GO:0016324	apical plasma membrane
13867	Erbb3	erb-b2 receptor tyrosine kinase 3	protein-coding	0.353188	4.8623	27.1362	0.000457655	0.0230883	0	GO:0007422	peripheral nervous system development
13867	Erbb3	erb-b2 receptor tyrosine kinase 3	protein-coding	0.353188	4.8623	27.1362	0.000457655	0.0230883	0	GO:0070886	positive regulation of calcineurin-NFAT signaling cascade
13867	Erbb3	erb-b2 receptor tyrosine kinase 3	protein-coding	0.353188	4.8623	27.1362	0.000457655	0.0230883	0	GO:0031625	ubiquitin protein ligase binding
13867	Erbb3	erb-b2 receptor tyrosine kinase 3	protein-coding	0.353188	4.8623	27.1362	0.000457655	0.0230883	0	GO:0007165	signal transduction
13867	Erbb3	erb-b2 receptor tyrosine kinase 3	protein-coding	0.353188	4.8623	27.1362	0.000457655	0.0230883	0	GO:0007162	negative regulation of cell adhesion
13867	Erbb3	erb-b2 receptor tyrosine kinase 3	protein-coding	0.353188	4.8623	27.1362	0.000457655	0.0230883	0	GO:0046326	positive regulation of glucose import
13867	Erbb3	erb-b2 receptor tyrosine kinase 3	protein-coding	0.353188	4.8623	27.1362	0.000457655	0.0230883	0	GO:0030296	protein tyrosine kinase activator activity
13867	Erbb3	erb-b2 receptor tyrosine kinase 3	protein-coding	0.353188	4.8623	27.1362	0.000457655	0.0230883	0	GO:0038132	neuregulin binding
13867	Erbb3	erb-b2 receptor tyrosine kinase 3	protein-coding	0.353188	4.8623	27.1362	0.000457655	0.0230883	0	GO:0043235	receptor complex
13867	Erbb3	erb-b2 receptor tyrosine kinase 3	protein-coding	0.353188	4.8623	27.1362	0.000457655	0.0230883	0	GO:0043524	negative regulation of neuron apoptotic process
13867	Erbb3	erb-b2 receptor tyrosine kinase 3	protein-coding	0.353188	4.8623	27.1362	0.000457655	0.0230883	0	GO:0045211	postsynaptic membrane
13867	Erbb3	erb-b2 receptor tyrosine kinase 3	protein-coding	0.353188	4.8623	27.1362	0.000457655	0.0230883	0	GO:0021545	cranial nerve development
13867	Erbb3	erb-b2 receptor tyrosine kinase 3	protein-coding	0.353188	4.8623	27.1362	0.000457655	0.0230883	0	GO:0042127	regulation of cell proliferation
13867	Erbb3	erb-b2 receptor tyrosine kinase 3	protein-coding	0.353188	4.8623	27.1362	0.000457655	0.0230883	0	GO:0007173	epidermal growth factor receptor signaling pathway
13867	Erbb3	erb-b2 receptor tyrosine kinase 3	protein-coding	0.353188	4.8623	27.1362	0.000457655	0.0230883	0	GO:0043066	negative regulation of apoptotic process
13867	Erbb3	erb-b2 receptor tyrosine kinase 3	protein-coding	0.353188	4.8623	27.1362	0.000457655	0.0230883	0	GO:0009968	negative regulation of signal transduction
13867	Erbb3	erb-b2 receptor tyrosine kinase 3	protein-coding	0.353188	4.8623	27.1362	0.000457655	0.0230883	0	GO:0070374	positive regulation of ERK1 and ERK2 cascade
13867	Erbb3	erb-b2 receptor tyrosine kinase 3	protein-coding	0.353188	4.8623	27.1362	0.000457655	0.0230883	0	GO:0004888	transmembrane signaling receptor activity
13867	Erbb3	erb-b2 receptor tyrosine kinase 3	protein-coding	0.353188	4.8623	27.1362	0.000457655	0.0230883	0	GO:0004713	protein tyrosine kinase activity
13867	Erbb3	erb-b2 receptor tyrosine kinase 3	protein-coding	0.353188	4.8623	27.1362	0.000457655	0.0230883	0	GO:0004714	transmembrane receptor protein tyrosine kinase activity
13867	Erbb3	erb-b2 receptor tyrosine kinase 3	protein-coding	0.353188	4.8623	27.1362	0.000457655	0.0230883	0	GO:0043410	positive regulation of MAPK cascade
13867	Erbb3	erb-b2 receptor tyrosine kinase 3	protein-coding	0.353188	4.8623	27.1362	0.000457655	0.0230883	0	GO:0014065	phosphatidylinositol 3-kinase signaling
13867	Erbb3	erb-b2 receptor tyrosine kinase 3	protein-coding	0.353188	4.8623	27.1362	0.000457655	0.0230883	0	GO:0019838	growth factor binding
13867	Erbb3	erb-b2 receptor tyrosine kinase 3	protein-coding	0.353188	4.8623	27.1362	0.000457655	0.0230883	0	GO:0061098	positive regulation of protein tyrosine kinase activity
13867	Erbb3	erb-b2 receptor tyrosine kinase 3	protein-coding	0.353188	4.8623	27.1362	0.000457655	0.0230883	0	GO:0003197	endocardial cushion development
13867	Erbb3	erb-b2 receptor tyrosine kinase 3	protein-coding	0.353188	4.8623	27.1362	0.000457655	0.0230883	0	GO:0051048	negative regulation of secretion
13867	Erbb3	erb-b2 receptor tyrosine kinase 3	protein-coding	0.353188	4.8623	27.1362	0.000457655	0.0230883	0	GO:0014037	Schwann cell differentiation
13867	Erbb3	erb-b2 receptor tyrosine kinase 3	protein-coding	0.353188	4.8623	27.1362	0.000457655	0.0230883	0	GO:0009925	basal plasma membrane
13867	Erbb3	erb-b2 receptor tyrosine kinase 3	protein-coding	0.353188	4.8623	27.1362	0.000457655	0.0230883	0	GO:0055025	positive regulation of cardiac muscle tissue development
13867	Erbb3	erb-b2 receptor tyrosine kinase 3	protein-coding	0.353188	4.8623	27.1362	0.000457655	0.0230883	0	GO:0038131	neuregulin receptor activity
211586	Tfdp2	transcription factor Dp 2	protein-coding	-0.730331	6.56005	31.1687	0.000274234	0.017123	1	GO:0003700	DNA-binding transcription factor activity
211586	Tfdp2	transcription factor Dp 2	protein-coding	-0.730331	6.56005	31.1687	0.000274234	0.017123	1	GO:0006355	regulation of transcription, DNA-templated
211586	Tfdp2	transcription factor Dp 2	protein-coding	-0.730331	6.56005	31.1687	0.000274234	0.017123	1	GO:0003677	DNA binding
211586	Tfdp2	transcription factor Dp 2	protein-coding	-0.730331	6.56005	31.1687	0.000274234	0.017123	1	GO:0005634	nucleus
211586	Tfdp2	transcription factor Dp 2	protein-coding	-0.730331	6.56005	31.1687	0.000274234	0.017123	1	GO:0000278	mitotic cell cycle
211586	Tfdp2	transcription factor Dp 2	protein-coding	-0.730331	6.56005	31.1687	0.000274234	0.017123	1	GO:0003712	transcription coregulator activity
211586	Tfdp2	transcription factor Dp 2	protein-coding	-0.730331	6.56005	31.1687	0.000274234	0.017123	1	GO:0008134	transcription factor binding
211586	Tfdp2	transcription factor Dp 2	protein-coding	-0.730331	6.56005	31.1687	0.000274234	0.017123	1	GO:0051726	regulation of cell cycle
211586	Tfdp2	transcription factor Dp 2	protein-coding	-0.730331	6.56005	31.1687	0.000274234	0.017123	1	GO:0005667	transcription factor complex
211586	Tfdp2	transcription factor Dp 2	protein-coding	-0.730331	6.56005	31.1687	0.000274234	0.017123	1
211586	Tfdp2	transcription factor Dp 2	protein-coding	-0.730331	6.56005	31.1687	0.000274234	0.017123	1	GO:1903506	regulation of nucleic acid-templated transcription
211586	Tfdp2	transcription factor Dp 2	protein-coding	-0.730331	6.56005	31.1687	0.000274234	0.017123	1	GO:0006366	transcription by RNA polymerase II
211586	Tfdp2	transcription factor Dp 2	protein-coding	-0.730331	6.56005	31.1687	0.000274234	0.017123	1	GO:0000977	RNA polymerase II regulatory region sequence-specific DNA binding
211586	Tfdp2	transcription factor Dp 2	protein-coding	-0.730331	6.56005	31.1687	0.000274234	0.017123	1	GO:0001228	transcriptional activator activity, RNA polymerase II transcription regulatory region sequence-specific DNA binding
211586	Tfdp2	transcription factor Dp 2	protein-coding	-0.730331	6.56005	31.1687	0.000274234	0.017123	1	GO:0019904	protein domain specific binding
211586	Tfdp2	transcription factor Dp 2	protein-coding	-0.730331	6.56005	31.1687	0.000274234	0.017123	1	GO:0007507	heart development
211586	Tfdp2	transcription factor Dp 2	protein-coding	-0.730331	6.56005	31.1687	0.000274234	0.017123	1	GO:0045892	negative regulation of transcription, DNA-templated
211586	Tfdp2	transcription factor Dp 2	protein-coding	-0.730331	6.56005	31.1687	0.000274234	0.017123	1	GO:0045944	positive regulation of transcription by RNA polymerase II
211586	Tfdp2	transcription factor Dp 2	protein-coding	-0.730331	6.56005	31.1687	0.000274234	0.017123	1	GO:0090575	RNA polymerase II transcription factor complex
330409	Cecr2	cat eye syndrome chromosome region, candidate 2	protein-coding	-1.75315	9.13205	35.6602	0.000164319	0.0134339	0
330409	Cecr2	cat eye syndrome chromosome region, candidate 2	protein-coding	-1.75315	9.13205	35.6602	0.000164319	0.0134339	0	GO:0003674	molecular_function
330409	Cecr2	cat eye syndrome chromosome region, candidate 2	protein-coding	-1.75315	9.13205	35.6602	0.000164319	0.0134339	0	GO:0005634	nucleus
330409	Cecr2	cat eye syndrome chromosome region, candidate 2	protein-coding	-1.75315	9.13205	35.6602	0.000164319	0.0134339	0	GO:0007338	single fertilization
330409	Cecr2	cat eye syndrome chromosome region, candidate 2	protein-coding	-1.75315	9.13205	35.6602	0.000164319	0.0134339	0	GO:0006325	chromatin organization
330409	Cecr2	cat eye syndrome chromosome region, candidate 2	protein-coding	-1.75315	9.13205	35.6602	0.000164319	0.0134339	0	GO:0043044	ATP-dependent chromatin remodeling
330409	Cecr2	cat eye syndrome chromosome region, candidate 2	protein-coding	-1.75315	9.13205	35.6602	0.000164319	0.0134339	0	GO:0001843	neural tube closure
330409	Cecr2	cat eye syndrome chromosome region, candidate 2	protein-coding	-1.75315	9.13205	35.6602	0.000164319	0.0134339	0	GO:0021915	neural tube development
330409	Cecr2	cat eye syndrome chromosome region, candidate 2	protein-coding	-1.75315	9.13205	35.6602	0.000164319	0.0134339	0	GO:0090102	cochlea development
330409	Cecr2	cat eye syndrome chromosome region, candidate 2	protein-coding	-1.75315	9.13205	35.6602	0.000164319	0.0134339	0	GO:0001842	neural fold formation
330409	Cecr2	cat eye syndrome chromosome region, candidate 2	protein-coding	-1.75315	9.13205	35.6602	0.000164319	0.0134339	0	GO:0060122	inner ear receptor cell stereocilium organization
330409	Cecr2	cat eye syndrome chromosome region, candidate 2	protein-coding	-1.75315	9.13205	35.6602	0.000164319	0.0134339	0	GO:0097194	execution phase of apoptosis
330409	Cecr2	cat eye syndrome chromosome region, candidate 2	protein-coding	-1.75315	9.13205	35.6602	0.000164319	0.0134339	0	GO:0005719	nuclear euchromatin
330409	Cecr2	cat eye syndrome chromosome region, candidate 2	protein-coding	-1.75315	9.13205	35.6602	0.000164319	0.0134339	0	GO:0031010	ISWI-type complex
330409	Cecr2	cat eye syndrome chromosome region, candidate 2	protein-coding	-1.75315	9.13205	35.6602	0.000164319	0.0134339	0	GO:0090537	CERF complex
14938	Gzma	granzyme A	protein-coding	3.16712	2.87569	32.6132	0.000231176	0.0154378	0	GO:0016787	hydrolase activity
14938	Gzma	granzyme A	protein-coding	3.16712	2.87569	32.6132	0.000231176	0.0154378	0	GO:0005634	nucleus
14938	Gzma	granzyme A	protein-coding	3.16712	2.87569	32.6132	0.000231176	0.0154378	0	GO:0019835	cytolysis
14938	Gzma	granzyme A	protein-coding	3.16712	2.87569	32.6132	0.000231176	0.0154378	0	GO:0008233	peptidase activity
14938	Gzma	granzyme A	protein-coding	3.16712	2.87569	32.6132	0.000231176	0.0154378	0	GO:0006508	proteolysis
14938	Gzma	granzyme A	protein-coding	3.16712	2.87569	32.6132	0.000231176	0.0154378	0	GO:0042803	protein homodimerization activity
14938	Gzma	granzyme A	protein-coding	3.16712	2.87569	32.6132	0.000231176	0.0154378	0	GO:0005576	extracellular region
14938	Gzma	granzyme A	protein-coding	3.16712	2.87569	32.6132	0.000231176	0.0154378	0	GO:0004252	serine-type endopeptidase activity
14938	Gzma	granzyme A	protein-coding	3.16712	2.87569	32.6132	0.000231176	0.0154378	0	GO:0009617	response to bacterium
14938	Gzma	granzyme A	protein-coding	3.16712	2.87569	32.6132	0.000231176	0.0154378	0	GO:0008236	serine-type peptidase activity
14938	Gzma	granzyme A	protein-coding	3.16712	2.87569	32.6132	0.000231176	0.0154378	0	GO:0006915	apoptotic process
14938	Gzma	granzyme A	protein-coding	3.16712	2.87569	32.6132	0.000231176	0.0154378	0	GO:0043392	negative regulation of DNA binding
14938	Gzma	granzyme A	protein-coding	3.16712	2.87569	32.6132	0.000231176	0.0154378	0	GO:0043065	positive regulation of apoptotic process
14938	Gzma	granzyme A	protein-coding	3.16712	2.87569	32.6132	0.000231176	0.0154378	0	GO:0051603	proteolysis involved in cellular protein catabolic process
14938	Gzma	granzyme A	protein-coding	3.16712	2.87569	32.6132	0.000231176	0.0154378	0	GO:0032078	negative regulation of endodeoxyribonuclease activity
14938	Gzma	granzyme A	protein-coding	3.16712	2.87569	32.6132	0.000231176	0.0154378	0	GO:0051354	negative regulation of oxidoreductase activity
14103	Fasl	Fas ligand (TNF superfamily, member 6)	protein-coding	2.38064	-0.246262	20.4725	0.00123187	0.0443218	0	GO:0010469	regulation of signaling receptor activity
14103	Fasl	Fas ligand (TNF superfamily, member 6)	protein-coding	2.38064	-0.246262	20.4725	0.00123187	0.0443218	0	GO:0016020	membrane
14103	Fasl	Fas ligand (TNF superfamily, member 6)	protein-coding	2.38064	-0.246262	20.4725	0.00123187	0.0443218	0	GO:0016021	integral component of membrane
14103	Fasl	Fas ligand (TNF superfamily, member 6)	protein-coding	2.38064	-0.246262	20.4725	0.00123187	0.0443218	0	GO:0005615	extracellular space
14103	Fasl	Fas ligand (TNF superfamily, member 6)	protein-coding	2.38064	-0.246262	20.4725	0.00123187	0.0443218	0	GO:0009897	external side of plasma membrane
14103	Fasl	Fas ligand (TNF superfamily, member 6)	protein-coding	2.38064	-0.246262	20.4725	0.00123187	0.0443218	0	GO:0005886	plasma membrane
14103	Fasl	Fas ligand (TNF superfamily, member 6)	protein-coding	2.38064	-0.246262	20.4725	0.00123187	0.0443218	0	GO:0005634	nucleus
14103	Fasl	Fas ligand (TNF superfamily, member 6)	protein-coding	2.38064	-0.246262	20.4725	0.00123187	0.0443218	0	GO:0048471	perinuclear region of cytoplasm
14103	Fasl	Fas ligand (TNF superfamily, member 6)	protein-coding	2.38064	-0.246262	20.4725	0.00123187	0.0443218	0	GO:0031410	cytoplasmic vesicle
14103	Fasl	Fas ligand (TNF superfamily, member 6)	protein-coding	2.38064	-0.246262	20.4725	0.00123187	0.0443218	0	GO:0005125	cytokine activity
14103	Fasl	Fas ligand (TNF superfamily, member 6)	protein-coding	2.38064	-0.246262	20.4725	0.00123187	0.0443218	0	GO:0005576	extracellular region
14103	Fasl	Fas ligand (TNF superfamily, member 6)	protein-coding	2.38064	-0.246262	20.4725	0.00123187	0.0443218	0	GO:0006955	immune response
14103	Fasl	Fas ligand (TNF superfamily, member 6)	protein-coding	2.38064	-0.246262	20.4725	0.00123187	0.0443218	0	GO:0006915	apoptotic process
14103	Fasl	Fas ligand (TNF superfamily, member 6)	protein-coding	2.38064	-0.246262	20.4725	0.00123187	0.0443218	0	GO:0005164	tumor necrosis factor receptor binding
14103	Fasl	Fas ligand (TNF superfamily, member 6)	protein-coding	2.38064	-0.246262	20.4725	0.00123187	0.0443218	0	GO:0000122	negative regulation of transcription by RNA polymerase II
14103	Fasl	Fas ligand (TNF superfamily, member 6)	protein-coding	2.38064	-0.246262	20.4725	0.00123187	0.0443218	0	GO:0005764	lysosome
14103	Fasl	Fas ligand (TNF superfamily, member 6)	protein-coding	2.38064	-0.246262	20.4725	0.00123187	0.0443218	0	GO:0016525	negative regulation of angiogenesis
14103	Fasl	Fas ligand (TNF superfamily, member 6)	protein-coding	2.38064	-0.246262	20.4725	0.00123187	0.0443218	0	GO:0043065	positive regulation of apoptotic process
14103	Fasl	Fas ligand (TNF superfamily, member 6)	protein-coding	2.38064	-0.246262	20.4725	0.00123187	0.0443218	0	GO:0006919	activation of cysteine-type endopeptidase activity involved in apoptotic process
14103	Fasl	Fas ligand (TNF superfamily, member 6)	protein-coding	2.38064	-0.246262	20.4725	0.00123187	0.0443218	0	GO:0009986	cell surface
14103	Fasl	Fas ligand (TNF superfamily, member 6)	protein-coding	2.38064	-0.246262	20.4725	0.00123187	0.0443218	0	GO:0043525	positive regulation of neuron apoptotic process
14103	Fasl	Fas ligand (TNF superfamily, member 6)	protein-coding	2.38064	-0.246262	20.4725	0.00123187	0.0443218	0	GO:0045121	membrane raft
14103	Fasl	Fas ligand (TNF superfamily, member 6)	protein-coding	2.38064	-0.246262	20.4725	0.00123187	0.0443218	0	GO:0005901	caveola
14103	Fasl	Fas ligand (TNF superfamily, member 6)	protein-coding	2.38064	-0.246262	20.4725	0.00123187	0.0443218	0	GO:0070062	extracellular exosome
14103	Fasl	Fas ligand (TNF superfamily, member 6)	protein-coding	2.38064	-0.246262	20.4725	0.00123187	0.0443218	0	GO:0008284	positive regulation of cell proliferation
14103	Fasl	Fas ligand (TNF superfamily, member 6)	protein-coding	2.38064	-0.246262	20.4725	0.00123187	0.0443218	0	GO:0043202	lysosomal lumen
14103	Fasl	Fas ligand (TNF superfamily, member 6)	protein-coding	2.38064	-0.246262	20.4725	0.00123187	0.0443218	0	GO:0045742	positive regulation of epidermal growth factor receptor signaling pathway
14103	Fasl	Fas ligand (TNF superfamily, member 6)	protein-coding	2.38064	-0.246262	20.4725	0.00123187	0.0443218	0	GO:0097190	apoptotic signaling pathway
14103	Fasl	Fas ligand (TNF superfamily, member 6)	protein-coding	2.38064	-0.246262	20.4725	0.00123187	0.0443218	0	GO:0005123	death receptor binding
14103	Fasl	Fas ligand (TNF superfamily, member 6)	protein-coding	2.38064	-0.246262	20.4725	0.00123187	0.0443218	0	GO:2000353	positive regulation of endothelial cell apoptotic process
14103	Fasl	Fas ligand (TNF superfamily, member 6)	protein-coding	2.38064	-0.246262	20.4725	0.00123187	0.0443218	0	GO:0097191	extrinsic apoptotic signaling pathway
14103	Fasl	Fas ligand (TNF superfamily, member 6)	protein-coding	2.38064	-0.246262	20.4725	0.00123187	0.0443218	0	GO:0008625	extrinsic apoptotic signaling pathway via death domain receptors
14103	Fasl	Fas ligand (TNF superfamily, member 6)	protein-coding	2.38064	-0.246262	20.4725	0.00123187	0.0443218	0	GO:0006925	inflammatory cell apoptotic process
14103	Fasl	Fas ligand (TNF superfamily, member 6)	protein-coding	2.38064	-0.246262	20.4725	0.00123187	0.0443218	0	GO:0070266	necroptotic process
14103	Fasl	Fas ligand (TNF superfamily, member 6)	protein-coding	2.38064	-0.246262	20.4725	0.00123187	0.0443218	0	GO:0060205	cytoplasmic vesicle lumen
14103	Fasl	Fas ligand (TNF superfamily, member 6)	protein-coding	2.38064	-0.246262	20.4725	0.00123187	0.0443218	0	GO:0097527	necroptotic signaling pathway
14103	Fasl	Fas ligand (TNF superfamily, member 6)	protein-coding	2.38064	-0.246262	20.4725	0.00123187	0.0443218	0	GO:0030644	cellular chloride ion homeostasis
14103	Fasl	Fas ligand (TNF superfamily, member 6)	protein-coding	2.38064	-0.246262	20.4725	0.00123187	0.0443218	0	GO:0046666	retinal cell programmed cell death
14103	Fasl	Fas ligand (TNF superfamily, member 6)	protein-coding	2.38064	-0.246262	20.4725	0.00123187	0.0443218	0	GO:0048388	endosomal lumen acidification
14103	Fasl	Fas ligand (TNF superfamily, member 6)	protein-coding	2.38064	-0.246262	20.4725	0.00123187	0.0443218	0	GO:0070231	T cell apoptotic process
14103	Fasl	Fas ligand (TNF superfamily, member 6)	protein-coding	2.38064	-0.246262	20.4725	0.00123187	0.0443218	0	GO:1903514	release of sequestered calcium ion into cytosol by endoplasmic reticulum
14103	Fasl	Fas ligand (TNF superfamily, member 6)	protein-coding	2.38064	-0.246262	20.4725	0.00123187	0.0443218	0	GO:0032496	response to lipopolysaccharide
14103	Fasl	Fas ligand (TNF superfamily, member 6)	protein-coding	2.38064	-0.246262	20.4725	0.00123187	0.0443218	0	GO:0043123	positive regulation of I-kappaB kinase/NF-kappaB signaling
14103	Fasl	Fas ligand (TNF superfamily, member 6)	protein-coding	2.38064	-0.246262	20.4725	0.00123187	0.0443218	0	GO:0070848	response to growth factor
21423	Tcf3	transcription factor 3	protein-coding	-0.531583	9.24325	29.953	0.000318192	0.0186156	1	GO:0046983	protein dimerization activity
21423	Tcf3	transcription factor 3	protein-coding	-0.531583	9.24325	29.953	0.000318192	0.0186156	1	GO:0003677	DNA binding
21423	Tcf3	transcription factor 3	protein-coding	-0.531583	9.24325	29.953	0.000318192	0.0186156	1	GO:0005634	nucleus
21423	Tcf3	transcription factor 3	protein-coding	-0.531583	9.24325	29.953	0.000318192	0.0186156	1	GO:0006366	transcription by RNA polymerase II
21423	Tcf3	transcription factor 3	protein-coding	-0.531583	9.24325	29.953	0.000318192	0.0186156	1	GO:0032991	protein-containing complex
21423	Tcf3	transcription factor 3	protein-coding	-0.531583	9.24325	29.953	0.000318192	0.0186156	1	GO:0005515	protein binding
21423	Tcf3	transcription factor 3	protein-coding	-0.531583	9.24325	29.953	0.000318192	0.0186156	1	GO:0005737	cytoplasm
21423	Tcf3	transcription factor 3	protein-coding	-0.531583	9.24325	29.953	0.000318192	0.0186156	1	GO:0042803	protein homodimerization activity
21423	Tcf3	transcription factor 3	protein-coding	-0.531583	9.24325	29.953	0.000318192	0.0186156	1	GO:0046982	protein heterodimerization activity
21423	Tcf3	transcription factor 3	protein-coding	-0.531583	9.24325	29.953	0.000318192	0.0186156	1	GO:0045944	positive regulation of transcription by RNA polymerase II
21423	Tcf3	transcription factor 3	protein-coding	-0.531583	9.24325	29.953	0.000318192	0.0186156	1	GO:0003682	chromatin binding
21423	Tcf3	transcription factor 3	protein-coding	-0.531583	9.24325	29.953	0.000318192	0.0186156	1	GO:0003700	DNA-binding transcription factor activity
21423	Tcf3	transcription factor 3	protein-coding	-0.531583	9.24325	29.953	0.000318192	0.0186156	1	GO:0006351	transcription, DNA-templated
21423	Tcf3	transcription factor 3	protein-coding	-0.531583	9.24325	29.953	0.000318192	0.0186156	1	GO:0010628	positive regulation of gene expression
21423	Tcf3	transcription factor 3	protein-coding	-0.531583	9.24325	29.953	0.000318192	0.0186156	1	GO:0045893	positive regulation of transcription, DNA-templated
21423	Tcf3	transcription factor 3	protein-coding	-0.531583	9.24325	29.953	0.000318192	0.0186156	1	GO:0000978	RNA polymerase II proximal promoter sequence-specific DNA binding
21423	Tcf3	transcription factor 3	protein-coding	-0.531583	9.24325	29.953	0.000318192	0.0186156	1	GO:0030890	positive regulation of B cell proliferation
21423	Tcf3	transcription factor 3	protein-coding	-0.531583	9.24325	29.953	0.000318192	0.0186156	1	GO:0030154	cell differentiation
21423	Tcf3	transcription factor 3	protein-coding	-0.531583	9.24325	29.953	0.000318192	0.0186156	1	GO:0000122	negative regulation of transcription by RNA polymerase II
21423	Tcf3	transcription factor 3	protein-coding	-0.531583	9.24325	29.953	0.000318192	0.0186156	1	GO:0016607	nuclear speck
21423	Tcf3	transcription factor 3	protein-coding	-0.531583	9.24325	29.953	0.000318192	0.0186156	1	GO:0032496	response to lipopolysaccharide
21423	Tcf3	transcription factor 3	protein-coding	-0.531583	9.24325	29.953	0.000318192	0.0186156	1	GO:0042493	response to drug
21423	Tcf3	transcription factor 3	protein-coding	-0.531583	9.24325	29.953	0.000318192	0.0186156	1	GO:0005667	transcription factor complex
21423	Tcf3	transcription factor 3	protein-coding	-0.531583	9.24325	29.953	0.000318192	0.0186156	1	GO:0006355	regulation of transcription, DNA-templated
21423	Tcf3	transcription factor 3	protein-coding	-0.531583	9.24325	29.953	0.000318192	0.0186156	1	GO:0008134	transcription factor binding
21423	Tcf3	transcription factor 3	protein-coding	-0.531583	9.24325	29.953	0.000318192	0.0186156	1	GO:0043565	sequence-specific DNA binding
21423	Tcf3	transcription factor 3	protein-coding	-0.531583	9.24325	29.953	0.000318192	0.0186156	1	GO:0000790	nuclear chromatin
21423	Tcf3	transcription factor 3	protein-coding	-0.531583	9.24325	29.953	0.000318192	0.0186156	1	GO:0050821	protein stabilization
21423	Tcf3	transcription factor 3	protein-coding	-0.531583	9.24325	29.953	0.000318192	0.0186156	1	GO:0030165	PDZ domain binding
21423	Tcf3	transcription factor 3	protein-coding	-0.531583	9.24325	29.953	0.000318192	0.0186156	1	GO:0006357	regulation of transcription by RNA polymerase II
21423	Tcf3	transcription factor 3	protein-coding	-0.531583	9.24325	29.953	0.000318192	0.0186156	1	GO:0051091	positive regulation of DNA-binding transcription factor activity
21423	Tcf3	transcription factor 3	protein-coding	-0.531583	9.24325	29.953	0.000318192	0.0186156	1	GO:0007399	nervous system development
21423	Tcf3	transcription factor 3	protein-coding	-0.531583	9.24325	29.953	0.000318192	0.0186156	1	GO:0003713	transcription coactivator activity
21423	Tcf3	transcription factor 3	protein-coding	-0.531583	9.24325	29.953	0.000318192	0.0186156	1	GO:0044212	transcription regulatory region DNA binding
21423	Tcf3	transcription factor 3	protein-coding	-0.531583	9.24325	29.953	0.000318192	0.0186156	1	GO:0070888	E-box binding
21423	Tcf3	transcription factor 3	protein-coding	-0.531583	9.24325	29.953	0.000318192	0.0186156	1	GO:0001078	transcriptional repressor activity, RNA polymerase II proximal promoter sequence-specific DNA binding
21423	Tcf3	transcription factor 3	protein-coding	-0.531583	9.24325	29.953	0.000318192	0.0186156	1	GO:0005654	nucleoplasm
21423	Tcf3	transcription factor 3	protein-coding	-0.531583	9.24325	29.953	0.000318192	0.0186156	1	GO:0001077	transcriptional activator activity, RNA polymerase II proximal promoter sequence-specific DNA binding
21423	Tcf3	transcription factor 3	protein-coding	-0.531583	9.24325	29.953	0.000318192	0.0186156	1	GO:0048468	cell development
21423	Tcf3	transcription factor 3	protein-coding	-0.531583	9.24325	29.953	0.000318192	0.0186156	1	GO:0043966	histone H3 acetylation
21423	Tcf3	transcription factor 3	protein-coding	-0.531583	9.24325	29.953	0.000318192	0.0186156	1	GO:0043967	histone H4 acetylation
21423	Tcf3	transcription factor 3	protein-coding	-0.531583	9.24325	29.953	0.000318192	0.0186156	1	GO:0043425	bHLH transcription factor binding
21423	Tcf3	transcription factor 3	protein-coding	-0.531583	9.24325	29.953	0.000318192	0.0186156	1	GO:0000980	RNA polymerase II distal enhancer sequence-specific DNA binding
21423	Tcf3	transcription factor 3	protein-coding	-0.531583	9.24325	29.953	0.000318192	0.0186156	1	GO:0001779	natural killer cell differentiation
21423	Tcf3	transcription factor 3	protein-coding	-0.531583	9.24325	29.953	0.000318192	0.0186156	1	GO:2000045	regulation of G1/S transition of mitotic cell cycle
21423	Tcf3	transcription factor 3	protein-coding	-0.531583	9.24325	29.953	0.000318192	0.0186156	1	GO:0070491	repressing transcription factor binding
21423	Tcf3	transcription factor 3	protein-coding	-0.531583	9.24325	29.953	0.000318192	0.0186156	1	GO:0000788	nuclear nucleosome
21423	Tcf3	transcription factor 3	protein-coding	-0.531583	9.24325	29.953	0.000318192	0.0186156	1	GO:0090575	RNA polymerase II transcription factor complex
21423	Tcf3	transcription factor 3	protein-coding	-0.531583	9.24325	29.953	0.000318192	0.0186156	1	GO:0045787	positive regulation of cell cycle
21423	Tcf3	transcription factor 3	protein-coding	-0.531583	9.24325	29.953	0.000318192	0.0186156	1	GO:0001205	transcriptional activator activity, RNA polymerase II distal enhancer sequence-specific DNA binding
21423	Tcf3	transcription factor 3	protein-coding	-0.531583	9.24325	29.953	0.000318192	0.0186156	1	GO:0031435	mitogen-activated protein kinase kinase kinase binding
21423	Tcf3	transcription factor 3	protein-coding	-0.531583	9.24325	29.953	0.000318192	0.0186156	1	GO:0045666	positive regulation of neuron differentiation
21423	Tcf3	transcription factor 3	protein-coding	-0.531583	9.24325	29.953	0.000318192	0.0186156	1	GO:0033077	T cell differentiation in thymus
21423	Tcf3	transcription factor 3	protein-coding	-0.531583	9.24325	29.953	0.000318192	0.0186156	1	GO:0002326	B cell lineage commitment
21423	Tcf3	transcription factor 3	protein-coding	-0.531583	9.24325	29.953	0.000318192	0.0186156	1	GO:0048541	Peyer's patch development
21423	Tcf3	transcription factor 3	protein-coding	-0.531583	9.24325	29.953	0.000318192	0.0186156	1	GO:0030098	lymphocyte differentiation
21423	Tcf3	transcription factor 3	protein-coding	-0.531583	9.24325	29.953	0.000318192	0.0186156	1	GO:0033152	immunoglobulin V(D)J recombination
21423	Tcf3	transcription factor 3	protein-coding	-0.531583	9.24325	29.953	0.000318192	0.0186156	1	GO:0070644	vitamin D response element binding
21423	Tcf3	transcription factor 3	protein-coding	-0.531583	9.24325	29.953	0.000318192	0.0186156	1	GO:0007369	gastrulation
21423	Tcf3	transcription factor 3	protein-coding	-0.531583	9.24325	29.953	0.000318192	0.0186156	1
16635	Klra4	killer cell lectin-like receptor, subfamily A, member 4	protein-coding	3.33575	1.70299	87.4881	4.03967e-06	0.00186269	0	GO:0016020	membrane
16635	Klra4	killer cell lectin-like receptor, subfamily A, member 4	protein-coding	3.33575	1.70299	87.4881	4.03967e-06	0.00186269	0	GO:0016021	integral component of membrane
16635	Klra4	killer cell lectin-like receptor, subfamily A, member 4	protein-coding	3.33575	1.70299	87.4881	4.03967e-06	0.00186269	0	GO:0009897	external side of plasma membrane
16635	Klra4	killer cell lectin-like receptor, subfamily A, member 4	protein-coding	3.33575	1.70299	87.4881	4.03967e-06	0.00186269	0	GO:0030246	carbohydrate binding
16635	Klra4	killer cell lectin-like receptor, subfamily A, member 4	protein-coding	3.33575	1.70299	87.4881	4.03967e-06	0.00186269	0	GO:0007155	cell adhesion
16635	Klra4	killer cell lectin-like receptor, subfamily A, member 4	protein-coding	3.33575	1.70299	87.4881	4.03967e-06	0.00186269	0	GO:0005886	plasma membrane
224650	Anks1	ankyrin repeat and SAM domain containing 1	protein-coding	-0.598555	6.57945	30.1029	0.000312332	0.0184276	0	GO:0005654	nucleoplasm
224650	Anks1	ankyrin repeat and SAM domain containing 1	protein-coding	-0.598555	6.57945	30.1029	0.000312332	0.0184276	0	GO:0005829	cytosol
224650	Anks1	ankyrin repeat and SAM domain containing 1	protein-coding	-0.598555	6.57945	30.1029	0.000312332	0.0184276	0	GO:0005737	cytoplasm
224650	Anks1	ankyrin repeat and SAM domain containing 1	protein-coding	-0.598555	6.57945	30.1029	0.000312332	0.0184276	0	GO:0042995	cell projection
224650	Anks1	ankyrin repeat and SAM domain containing 1	protein-coding	-0.598555	6.57945	30.1029	0.000312332	0.0184276	0	GO:0046875	ephrin receptor binding
224650	Anks1	ankyrin repeat and SAM domain containing 1	protein-coding	-0.598555	6.57945	30.1029	0.000312332	0.0184276	0	GO:0043005	neuron projection
224650	Anks1	ankyrin repeat and SAM domain containing 1	protein-coding	-0.598555	6.57945	30.1029	0.000312332	0.0184276	0	GO:0048013	ephrin receptor signaling pathway
224650	Anks1	ankyrin repeat and SAM domain containing 1	protein-coding	-0.598555	6.57945	30.1029	0.000312332	0.0184276	0	GO:0006929	substrate-dependent cell migration
224650	Anks1	ankyrin repeat and SAM domain containing 1	protein-coding	-0.598555	6.57945	30.1029	0.000312332	0.0184276	0	GO:0016322	neuron remodeling
224650	Anks1	ankyrin repeat and SAM domain containing 1	protein-coding	-0.598555	6.57945	30.1029	0.000312332	0.0184276	0	GO:2000059	negative regulation of ubiquitin-dependent protein catabolic process
224650	Anks1	ankyrin repeat and SAM domain containing 1	protein-coding	-0.598555	6.57945	30.1029	0.000312332	0.0184276	0	GO:1901187	regulation of ephrin receptor signaling pathway
224650	Anks1	ankyrin repeat and SAM domain containing 1	protein-coding	-0.598555	6.57945	30.1029	0.000312332	0.0184276	0
16639	Klra8	killer cell lectin-like receptor, subfamily A, member 8	protein-coding	2.80177	2.07627	52.5655	3.49809e-05	0.00629829	0	GO:0016020	membrane
16639	Klra8	killer cell lectin-like receptor, subfamily A, member 8	protein-coding	2.80177	2.07627	52.5655	3.49809e-05	0.00629829	0	GO:0016021	integral component of membrane
16639	Klra8	killer cell lectin-like receptor, subfamily A, member 8	protein-coding	2.80177	2.07627	52.5655	3.49809e-05	0.00629829	0	GO:0005886	plasma membrane
16639	Klra8	killer cell lectin-like receptor, subfamily A, member 8	protein-coding	2.80177	2.07627	52.5655	3.49809e-05	0.00629829	0	GO:0030246	carbohydrate binding
16639	Klra8	killer cell lectin-like receptor, subfamily A, member 8	protein-coding	2.80177	2.07627	52.5655	3.49809e-05	0.00629829	0	GO:0007155	cell adhesion
16639	Klra8	killer cell lectin-like receptor, subfamily A, member 8	protein-coding	2.80177	2.07627	52.5655	3.49809e-05	0.00629829	0	GO:0009615	response to virus
16631	Klra13-ps	killer cell lectin-like receptor subfamily A, member 13, pseudogene	pseudo	2.87317	2.40784	63.4708	1.59687e-05	0.0040427	0
70945	Mmrn1	multimerin 1	protein-coding	-9.28185	3.95792	56.4327	2.60955e-05	0.00559005	0
70945	Mmrn1	multimerin 1	protein-coding	-9.28185	3.95792	56.4327	2.60955e-05	0.00559005	0	GO:0005509	calcium ion binding
70945	Mmrn1	multimerin 1	protein-coding	-9.28185	3.95792	56.4327	2.60955e-05	0.00559005	0	GO:0007596	blood coagulation
270893	Tmem132e	transmembrane protein 132E	protein-coding	-3.50322	5.06952	30.6452	0.0002922	0.0178447	0	GO:0016020	membrane
270893	Tmem132e	transmembrane protein 132E	protein-coding	-3.50322	5.06952	30.6452	0.0002922	0.0178447	0	GO:0016021	integral component of membrane
270893	Tmem132e	transmembrane protein 132E	protein-coding	-3.50322	5.06952	30.6452	0.0002922	0.0178447	0	GO:0003674	molecular_function
270893	Tmem132e	transmembrane protein 132E	protein-coding	-3.50322	5.06952	30.6452	0.0002922	0.0178447	0	GO:0008150	biological_process
270893	Tmem132e	transmembrane protein 132E	protein-coding	-3.50322	5.06952	30.6452	0.0002922	0.0178447	0
72685	Dnajc6	DnaJ heat shock protein family (Hsp40) member C6	protein-coding	-2.45758	1.81621	35.2869	0.000171116	0.0134611	0	GO:0016787	hydrolase activity
72685	Dnajc6	DnaJ heat shock protein family (Hsp40) member C6	protein-coding	-2.45758	1.81621	35.2869	0.000171116	0.0134611	0	GO:0004721	phosphoprotein phosphatase activity
72685	Dnajc6	DnaJ heat shock protein family (Hsp40) member C6	protein-coding	-2.45758	1.81621	35.2869	0.000171116	0.0134611	0	GO:0004725	protein tyrosine phosphatase activity
72685	Dnajc6	DnaJ heat shock protein family (Hsp40) member C6	protein-coding	-2.45758	1.81621	35.2869	0.000171116	0.0134611	0	GO:0035335	peptidyl-tyrosine dephosphorylation
72685	Dnajc6	DnaJ heat shock protein family (Hsp40) member C6	protein-coding	-2.45758	1.81621	35.2869	0.000171116	0.0134611	0	GO:0043231	intracellular membrane-bounded organelle
72685	Dnajc6	DnaJ heat shock protein family (Hsp40) member C6	protein-coding	-2.45758	1.81621	35.2869	0.000171116	0.0134611	0	GO:0014069	postsynaptic density
72685	Dnajc6	DnaJ heat shock protein family (Hsp40) member C6	protein-coding	-2.45758	1.81621	35.2869	0.000171116	0.0134611	0	GO:0045202	synapse
72685	Dnajc6	DnaJ heat shock protein family (Hsp40) member C6	protein-coding	-2.45758	1.81621	35.2869	0.000171116	0.0134611	0	GO:0006898	receptor-mediated endocytosis
72685	Dnajc6	DnaJ heat shock protein family (Hsp40) member C6	protein-coding	-2.45758	1.81621	35.2869	0.000171116	0.0134611	0	GO:0005737	cytoplasm
72685	Dnajc6	DnaJ heat shock protein family (Hsp40) member C6	protein-coding	-2.45758	1.81621	35.2869	0.000171116	0.0134611	0	GO:0006470	protein dephosphorylation
72685	Dnajc6	DnaJ heat shock protein family (Hsp40) member C6	protein-coding	-2.45758	1.81621	35.2869	0.000171116	0.0134611	0	GO:0098793	presynapse
72685	Dnajc6	DnaJ heat shock protein family (Hsp40) member C6	protein-coding	-2.45758	1.81621	35.2869	0.000171116	0.0134611	0	GO:0017124	SH3 domain binding
72685	Dnajc6	DnaJ heat shock protein family (Hsp40) member C6	protein-coding	-2.45758	1.81621	35.2869	0.000171116	0.0134611	0	GO:0031982	vesicle
72685	Dnajc6	DnaJ heat shock protein family (Hsp40) member C6	protein-coding	-2.45758	1.81621	35.2869	0.000171116	0.0134611	0	GO:0030276	clathrin binding
72685	Dnajc6	DnaJ heat shock protein family (Hsp40) member C6	protein-coding	-2.45758	1.81621	35.2869	0.000171116	0.0134611	0	GO:0072318	clathrin coat disassembly
72685	Dnajc6	DnaJ heat shock protein family (Hsp40) member C6	protein-coding	-2.45758	1.81621	35.2869	0.000171116	0.0134611	0	GO:2000369	regulation of clathrin-dependent endocytosis
72685	Dnajc6	DnaJ heat shock protein family (Hsp40) member C6	protein-coding	-2.45758	1.81621	35.2869	0.000171116	0.0134611	0	GO:0072583	clathrin-dependent endocytosis
72685	Dnajc6	DnaJ heat shock protein family (Hsp40) member C6	protein-coding	-2.45758	1.81621	35.2869	0.000171116	0.0134611	0	GO:0016191	synaptic vesicle uncoating
72685	Dnajc6	DnaJ heat shock protein family (Hsp40) member C6	protein-coding	-2.45758	1.81621	35.2869	0.000171116	0.0134611	0
242705	E2f2	E2F transcription factor 2	protein-coding	-1.02184	8.52053	56.8542	2.53019e-05	0.00559005	1	GO:0003700	DNA-binding transcription factor activity
242705	E2f2	E2F transcription factor 2	protein-coding	-1.02184	8.52053	56.8542	2.53019e-05	0.00559005	1	GO:0006355	regulation of transcription, DNA-templated
242705	E2f2	E2F transcription factor 2	protein-coding	-1.02184	8.52053	56.8542	2.53019e-05	0.00559005	1	GO:0003677	DNA binding
242705	E2f2	E2F transcription factor 2	protein-coding	-1.02184	8.52053	56.8542	2.53019e-05	0.00559005	1	GO:0005634	nucleus
242705	E2f2	E2F transcription factor 2	protein-coding	-1.02184	8.52053	56.8542	2.53019e-05	0.00559005	1	GO:0001077	transcriptional activator activity, RNA polymerase II proximal promoter sequence-specific DNA binding
242705	E2f2	E2F transcription factor 2	protein-coding	-1.02184	8.52053	56.8542	2.53019e-05	0.00559005	1	GO:0006366	transcription by RNA polymerase II
242705	E2f2	E2F transcription factor 2	protein-coding	-1.02184	8.52053	56.8542	2.53019e-05	0.00559005	1	GO:0005515	protein binding
242705	E2f2	E2F transcription factor 2	protein-coding	-1.02184	8.52053	56.8542	2.53019e-05	0.00559005	1	GO:0045944	positive regulation of transcription by RNA polymerase II
242705	E2f2	E2F transcription factor 2	protein-coding	-1.02184	8.52053	56.8542	2.53019e-05	0.00559005	1	GO:0005667	transcription factor complex
242705	E2f2	E2F transcription factor 2	protein-coding	-1.02184	8.52053	56.8542	2.53019e-05	0.00559005	1	GO:0000122	negative regulation of transcription by RNA polymerase II
242705	E2f2	E2F transcription factor 2	protein-coding	-1.02184	8.52053	56.8542	2.53019e-05	0.00559005	1	GO:0046983	protein dimerization activity
242705	E2f2	E2F transcription factor 2	protein-coding	-1.02184	8.52053	56.8542	2.53019e-05	0.00559005	1	GO:0000977	RNA polymerase II regulatory region sequence-specific DNA binding
242705	E2f2	E2F transcription factor 2	protein-coding	-1.02184	8.52053	56.8542	2.53019e-05	0.00559005	1	GO:0001228	transcriptional activator activity, RNA polymerase II transcription regulatory region sequence-specific DNA binding
242705	E2f2	E2F transcription factor 2	protein-coding	-1.02184	8.52053	56.8542	2.53019e-05	0.00559005	1	GO:0000981	RNA polymerase II transcription factor activity, sequence-specific DNA binding
242705	E2f2	E2F transcription factor 2	protein-coding	-1.02184	8.52053	56.8542	2.53019e-05	0.00559005	1	GO:0008134	transcription factor binding
242705	E2f2	E2F transcription factor 2	protein-coding	-1.02184	8.52053	56.8542	2.53019e-05	0.00559005	1	GO:0090575	RNA polymerase II transcription factor complex
242705	E2f2	E2F transcription factor 2	protein-coding	-1.02184	8.52053	56.8542	2.53019e-05	0.00559005	1	GO:0043565	sequence-specific DNA binding
242705	E2f2	E2F transcription factor 2	protein-coding	-1.02184	8.52053	56.8542	2.53019e-05	0.00559005	1	GO:0001078	transcriptional repressor activity, RNA polymerase II proximal promoter sequence-specific DNA binding
242705	E2f2	E2F transcription factor 2	protein-coding	-1.02184	8.52053	56.8542	2.53019e-05	0.00559005	1	GO:0007049	cell cycle
242705	E2f2	E2F transcription factor 2	protein-coding	-1.02184	8.52053	56.8542	2.53019e-05	0.00559005	1	GO:0051726	regulation of cell cycle
242705	E2f2	E2F transcription factor 2	protein-coding	-1.02184	8.52053	56.8542	2.53019e-05	0.00559005	1	GO:0000987	proximal promoter sequence-specific DNA binding
242705	E2f2	E2F transcription factor 2	protein-coding	-1.02184	8.52053	56.8542	2.53019e-05	0.00559005	1	GO:0072332	intrinsic apoptotic signaling pathway by p53 class mediator
242705	E2f2	E2F transcription factor 2	protein-coding	-1.02184	8.52053	56.8542	2.53019e-05	0.00559005	1	GO:1903671	negative regulation of sprouting angiogenesis
242705	E2f2	E2F transcription factor 2	protein-coding	-1.02184	8.52053	56.8542	2.53019e-05	0.00559005	1	GO:1990086	lens fiber cell apoptotic process
242705	E2f2	E2F transcription factor 2	protein-coding	-1.02184	8.52053	56.8542	2.53019e-05	0.00559005	1
16651	Sspn	sarcospan	protein-coding	-3.67549	1.32416	28.375	0.000388707	0.020937	0	GO:0016020	membrane
16651	Sspn	sarcospan	protein-coding	-3.67549	1.32416	28.375	0.000388707	0.020937	0	GO:0016021	integral component of membrane
16651	Sspn	sarcospan	protein-coding	-3.67549	1.32416	28.375	0.000388707	0.020937	0	GO:0005887	integral component of plasma membrane
16651	Sspn	sarcospan	protein-coding	-3.67549	1.32416	28.375	0.000388707	0.020937	0	GO:0016010	dystrophin-associated glycoprotein complex
16651	Sspn	sarcospan	protein-coding	-3.67549	1.32416	28.375	0.000388707	0.020937	0	GO:0030133	transport vesicle
228852	Ppp1r16b	protein phosphatase 1, regulatory (inhibitor) subunit 16B	protein-coding	-1.10239	6.87189	48.6717	4.79061e-05	0.00733016	0	GO:0016020	membrane
228852	Ppp1r16b	protein phosphatase 1, regulatory (inhibitor) subunit 16B	protein-coding	-1.10239	6.87189	48.6717	4.79061e-05	0.00733016	0	GO:0005886	plasma membrane
228852	Ppp1r16b	protein phosphatase 1, regulatory (inhibitor) subunit 16B	protein-coding	-1.10239	6.87189	48.6717	4.79061e-05	0.00733016	0	GO:0005634	nucleus
228852	Ppp1r16b	protein phosphatase 1, regulatory (inhibitor) subunit 16B	protein-coding	-1.10239	6.87189	48.6717	4.79061e-05	0.00733016	0	GO:0048471	perinuclear region of cytoplasm
228852	Ppp1r16b	protein phosphatase 1, regulatory (inhibitor) subunit 16B	protein-coding	-1.10239	6.87189	48.6717	4.79061e-05	0.00733016	0	GO:0042995	cell projection
228852	Ppp1r16b	protein phosphatase 1, regulatory (inhibitor) subunit 16B	protein-coding	-1.10239	6.87189	48.6717	4.79061e-05	0.00733016	0	GO:0019888	protein phosphatase regulator activity
228852	Ppp1r16b	protein phosphatase 1, regulatory (inhibitor) subunit 16B	protein-coding	-1.10239	6.87189	48.6717	4.79061e-05	0.00733016	0	GO:0043666	regulation of phosphoprotein phosphatase activity
228852	Ppp1r16b	protein phosphatase 1, regulatory (inhibitor) subunit 16B	protein-coding	-1.10239	6.87189	48.6717	4.79061e-05	0.00733016	0	GO:0016607	nuclear speck
228852	Ppp1r16b	protein phosphatase 1, regulatory (inhibitor) subunit 16B	protein-coding	-1.10239	6.87189	48.6717	4.79061e-05	0.00733016	0	GO:0035307	positive regulation of protein dephosphorylation
228852	Ppp1r16b	protein phosphatase 1, regulatory (inhibitor) subunit 16B	protein-coding	-1.10239	6.87189	48.6717	4.79061e-05	0.00733016	0	GO:0061028	establishment of endothelial barrier
228852	Ppp1r16b	protein phosphatase 1, regulatory (inhibitor) subunit 16B	protein-coding	-1.10239	6.87189	48.6717	4.79061e-05	0.00733016	0	GO:0051489	regulation of filopodium assembly
228852	Ppp1r16b	protein phosphatase 1, regulatory (inhibitor) subunit 16B	protein-coding	-1.10239	6.87189	48.6717	4.79061e-05	0.00733016	0	GO:0035308	negative regulation of protein dephosphorylation
228852	Ppp1r16b	protein phosphatase 1, regulatory (inhibitor) subunit 16B	protein-coding	-1.10239	6.87189	48.6717	4.79061e-05	0.00733016	0	GO:1903589	positive regulation of blood vessel endothelial cell proliferation involved in sprouting angiogenesis
228852	Ppp1r16b	protein phosphatase 1, regulatory (inhibitor) subunit 16B	protein-coding	-1.10239	6.87189	48.6717	4.79061e-05	0.00733016	0	GO:0001938	positive regulation of endothelial cell proliferation
228852	Ppp1r16b	protein phosphatase 1, regulatory (inhibitor) subunit 16B	protein-coding	-1.10239	6.87189	48.6717	4.79061e-05	0.00733016	0	GO:0035304	regulation of protein dephosphorylation
228852	Ppp1r16b	protein phosphatase 1, regulatory (inhibitor) subunit 16B	protein-coding	-1.10239	6.87189	48.6717	4.79061e-05	0.00733016	0	GO:1902309	negative regulation of peptidyl-serine dephosphorylation
228852	Ppp1r16b	protein phosphatase 1, regulatory (inhibitor) subunit 16B	protein-coding	-1.10239	6.87189	48.6717	4.79061e-05	0.00733016	0	GO:0014066	regulation of phosphatidylinositol 3-kinase signaling
228852	Ppp1r16b	protein phosphatase 1, regulatory (inhibitor) subunit 16B	protein-coding	-1.10239	6.87189	48.6717	4.79061e-05	0.00733016	0
78473	Skap1	src family associated phosphoprotein 1	protein-coding	1.20858	1.51238	22.5115	0.000889577	0.0355933	0	GO:0016020	membrane
78473	Skap1	src family associated phosphoprotein 1	protein-coding	1.20858	1.51238	22.5115	0.000889577	0.0355933	0	GO:0005886	plasma membrane
78473	Skap1	src family associated phosphoprotein 1	protein-coding	1.20858	1.51238	22.5115	0.000889577	0.0355933	0	GO:0005634	nucleus
78473	Skap1	src family associated phosphoprotein 1	protein-coding	1.20858	1.51238	22.5115	0.000889577	0.0355933	0	GO:0005829	cytosol
78473	Skap1	src family associated phosphoprotein 1	protein-coding	1.20858	1.51238	22.5115	0.000889577	0.0355933	0	GO:0005515	protein binding
78473	Skap1	src family associated phosphoprotein 1	protein-coding	1.20858	1.51238	22.5115	0.000889577	0.0355933	0	GO:0005737	cytoplasm
78473	Skap1	src family associated phosphoprotein 1	protein-coding	1.20858	1.51238	22.5115	0.000889577	0.0355933	0	GO:0045944	positive regulation of transcription by RNA polymerase II
78473	Skap1	src family associated phosphoprotein 1	protein-coding	1.20858	1.51238	22.5115	0.000889577	0.0355933	0	GO:0005911	cell-cell junction
78473	Skap1	src family associated phosphoprotein 1	protein-coding	1.20858	1.51238	22.5115	0.000889577	0.0355933	0	GO:0045893	positive regulation of transcription, DNA-templated
78473	Skap1	src family associated phosphoprotein 1	protein-coding	1.20858	1.51238	22.5115	0.000889577	0.0355933	0	GO:0002376	immune system process
78473	Skap1	src family associated phosphoprotein 1	protein-coding	1.20858	1.51238	22.5115	0.000889577	0.0355933	0	GO:0044877	protein-containing complex binding
78473	Skap1	src family associated phosphoprotein 1	protein-coding	1.20858	1.51238	22.5115	0.000889577	0.0355933	0	GO:0019901	protein kinase binding
78473	Skap1	src family associated phosphoprotein 1	protein-coding	1.20858	1.51238	22.5115	0.000889577	0.0355933	0	GO:0072659	protein localization to plasma membrane
78473	Skap1	src family associated phosphoprotein 1	protein-coding	1.20858	1.51238	22.5115	0.000889577	0.0355933	0	GO:0019903	protein phosphatase binding
78473	Skap1	src family associated phosphoprotein 1	protein-coding	1.20858	1.51238	22.5115	0.000889577	0.0355933	0	GO:0002250	adaptive immune response
78473	Skap1	src family associated phosphoprotein 1	protein-coding	1.20858	1.51238	22.5115	0.000889577	0.0355933	0	GO:0050852	T cell receptor signaling pathway
78473	Skap1	src family associated phosphoprotein 1	protein-coding	1.20858	1.51238	22.5115	0.000889577	0.0355933	0	GO:0045785	positive regulation of cell adhesion
78473	Skap1	src family associated phosphoprotein 1	protein-coding	1.20858	1.51238	22.5115	0.000889577	0.0355933	0	GO:0042169	SH2 domain binding
78473	Skap1	src family associated phosphoprotein 1	protein-coding	1.20858	1.51238	22.5115	0.000889577	0.0355933	0	GO:0042101	T cell receptor complex
78473	Skap1	src family associated phosphoprotein 1	protein-coding	1.20858	1.51238	22.5115	0.000889577	0.0355933	0	GO:0042803	protein homodimerization activity
78473	Skap1	src family associated phosphoprotein 1	protein-coding	1.20858	1.51238	22.5115	0.000889577	0.0355933	0	GO:0051010	microtubule plus-end binding
78473	Skap1	src family associated phosphoprotein 1	protein-coding	1.20858	1.51238	22.5115	0.000889577	0.0355933	0	GO:0000226	microtubule cytoskeleton organization
78473	Skap1	src family associated phosphoprotein 1	protein-coding	1.20858	1.51238	22.5115	0.000889577	0.0355933	0	GO:0001954	positive regulation of cell-matrix adhesion
78473	Skap1	src family associated phosphoprotein 1	protein-coding	1.20858	1.51238	22.5115	0.000889577	0.0355933	0	GO:0002821	positive regulation of adaptive immune response
78473	Skap1	src family associated phosphoprotein 1	protein-coding	1.20858	1.51238	22.5115	0.000889577	0.0355933	0	GO:0016477	cell migration
78473	Skap1	src family associated phosphoprotein 1	protein-coding	1.20858	1.51238	22.5115	0.000889577	0.0355933	0	GO:0033625	positive regulation of integrin activation
78473	Skap1	src family associated phosphoprotein 1	protein-coding	1.20858	1.51238	22.5115	0.000889577	0.0355933	0	GO:0033634	positive regulation of cell-cell adhesion mediated by integrin
78473	Skap1	src family associated phosphoprotein 1	protein-coding	1.20858	1.51238	22.5115	0.000889577	0.0355933	0	GO:0034116	positive regulation of heterotypic cell-cell adhesion
78473	Skap1	src family associated phosphoprotein 1	protein-coding	1.20858	1.51238	22.5115	0.000889577	0.0355933	0	GO:0071364	cellular response to epidermal growth factor stimulus
78473	Skap1	src family associated phosphoprotein 1	protein-coding	1.20858	1.51238	22.5115	0.000889577	0.0355933	0	GO:1903039	positive regulation of leukocyte cell-cell adhesion
78473	Skap1	src family associated phosphoprotein 1	protein-coding	1.20858	1.51238	22.5115	0.000889577	0.0355933	0	GO:0001726	ruffle
78473	Skap1	src family associated phosphoprotein 1	protein-coding	1.20858	1.51238	22.5115	0.000889577	0.0355933	0	GO:0001772	immunological synapse
78473	Skap1	src family associated phosphoprotein 1	protein-coding	1.20858	1.51238	22.5115	0.000889577	0.0355933	0	GO:0035371	microtubule plus-end
78473	Skap1	src family associated phosphoprotein 1	protein-coding	1.20858	1.51238	22.5115	0.000889577	0.0355933	0	GO:0044853	plasma membrane raft
78473	Skap1	src family associated phosphoprotein 1	protein-coding	1.20858	1.51238	22.5115	0.000889577	0.0355933	0
100043757	Zfp831	zinc finger protein 831	protein-coding	-1.23033	4.72635	26.4784	0.000500269	0.0244412	0	GO:0003676	nucleic acid binding
105445	Dock9	dedicator of cytokinesis 9	protein-coding	-2.1741	4.9546	54.2187	3.07939e-05	0.00609426	0	GO:0005622	intracellular
105445	Dock9	dedicator of cytokinesis 9	protein-coding	-2.1741	4.9546	54.2187	3.07939e-05	0.00609426	0	GO:0005085	guanyl-nucleotide exchange factor activity
105445	Dock9	dedicator of cytokinesis 9	protein-coding	-2.1741	4.9546	54.2187	3.07939e-05	0.00609426	0	GO:0007264	small GTPase mediated signal transduction
105445	Dock9	dedicator of cytokinesis 9	protein-coding	-2.1741	4.9546	54.2187	3.07939e-05	0.00609426	0
12919	Crhbp	corticotropin releasing hormone binding protein	protein-coding	-6.51514	1.62655	40.5478	0.000161536	0.0134015	0	GO:0005615	extracellular space
12919	Crhbp	corticotropin releasing hormone binding protein	protein-coding	-6.51514	1.62655	40.5478	0.000161536	0.0134015	0	GO:0005634	nucleus
12919	Crhbp	corticotropin releasing hormone binding protein	protein-coding	-6.51514	1.62655	40.5478	0.000161536	0.0134015	0	GO:0005576	extracellular region
12919	Crhbp	corticotropin releasing hormone binding protein	protein-coding	-6.51514	1.62655	40.5478	0.000161536	0.0134015	0	GO:0005874	microtubule
12919	Crhbp	corticotropin releasing hormone binding protein	protein-coding	-6.51514	1.62655	40.5478	0.000161536	0.0134015	0	GO:0006954	inflammatory response
12919	Crhbp	corticotropin releasing hormone binding protein	protein-coding	-6.51514	1.62655	40.5478	0.000161536	0.0134015	0	GO:0007565	female pregnancy
12919	Crhbp	corticotropin releasing hormone binding protein	protein-coding	-6.51514	1.62655	40.5478	0.000161536	0.0134015	0	GO:0030141	secretory granule
12919	Crhbp	corticotropin releasing hormone binding protein	protein-coding	-6.51514	1.62655	40.5478	0.000161536	0.0134015	0	GO:0030425	dendrite
12919	Crhbp	corticotropin releasing hormone binding protein	protein-coding	-6.51514	1.62655	40.5478	0.000161536	0.0134015	0	GO:0043679	axon terminus
12919	Crhbp	corticotropin releasing hormone binding protein	protein-coding	-6.51514	1.62655	40.5478	0.000161536	0.0134015	0	GO:0043204	perikaryon
12919	Crhbp	corticotropin releasing hormone binding protein	protein-coding	-6.51514	1.62655	40.5478	0.000161536	0.0134015	0	GO:0051424	corticotropin-releasing hormone binding
12919	Crhbp	corticotropin releasing hormone binding protein	protein-coding	-6.51514	1.62655	40.5478	0.000161536	0.0134015	0	GO:0071277	cellular response to calcium ion
12919	Crhbp	corticotropin releasing hormone binding protein	protein-coding	-6.51514	1.62655	40.5478	0.000161536	0.0134015	0	GO:0042445	hormone metabolic process
12919	Crhbp	corticotropin releasing hormone binding protein	protein-coding	-6.51514	1.62655	40.5478	0.000161536	0.0134015	0	GO:0031045	dense core granule
12919	Crhbp	corticotropin releasing hormone binding protein	protein-coding	-6.51514	1.62655	40.5478	0.000161536	0.0134015	0	GO:0071392	cellular response to estradiol stimulus
12919	Crhbp	corticotropin releasing hormone binding protein	protein-coding	-6.51514	1.62655	40.5478	0.000161536	0.0134015	0	GO:0042277	peptide binding
12919	Crhbp	corticotropin releasing hormone binding protein	protein-coding	-6.51514	1.62655	40.5478	0.000161536	0.0134015	0	GO:0045055	regulated exocytosis
12919	Crhbp	corticotropin releasing hormone binding protein	protein-coding	-6.51514	1.62655	40.5478	0.000161536	0.0134015	0	GO:0005771	multivesicular body
12919	Crhbp	corticotropin releasing hormone binding protein	protein-coding	-6.51514	1.62655	40.5478	0.000161536	0.0134015	0	GO:0043196	varicosity
12919	Crhbp	corticotropin releasing hormone binding protein	protein-coding	-6.51514	1.62655	40.5478	0.000161536	0.0134015	0	GO:0005622	intracellular
12919	Crhbp	corticotropin releasing hormone binding protein	protein-coding	-6.51514	1.62655	40.5478	0.000161536	0.0134015	0	GO:0071320	cellular response to cAMP
12919	Crhbp	corticotropin releasing hormone binding protein	protein-coding	-6.51514	1.62655	40.5478	0.000161536	0.0134015	0	GO:0048149	behavioral response to ethanol
12919	Crhbp	corticotropin releasing hormone binding protein	protein-coding	-6.51514	1.62655	40.5478	0.000161536	0.0134015	0	GO:0035690	cellular response to drug
12919	Crhbp	corticotropin releasing hormone binding protein	protein-coding	-6.51514	1.62655	40.5478	0.000161536	0.0134015	0	GO:0071356	cellular response to tumor necrosis factor
12919	Crhbp	corticotropin releasing hormone binding protein	protein-coding	-6.51514	1.62655	40.5478	0.000161536	0.0134015	0	GO:0009755	hormone-mediated signaling pathway
12919	Crhbp	corticotropin releasing hormone binding protein	protein-coding	-6.51514	1.62655	40.5478	0.000161536	0.0134015	0	GO:0071391	cellular response to estrogen stimulus
12919	Crhbp	corticotropin releasing hormone binding protein	protein-coding	-6.51514	1.62655	40.5478	0.000161536	0.0134015	0	GO:0080135	regulation of cellular response to stress
12919	Crhbp	corticotropin releasing hormone binding protein	protein-coding	-6.51514	1.62655	40.5478	0.000161536	0.0134015	0	GO:2000310	regulation of NMDA receptor activity
12919	Crhbp	corticotropin releasing hormone binding protein	protein-coding	-6.51514	1.62655	40.5478	0.000161536	0.0134015	0	GO:0001963	synaptic transmission, dopaminergic
12919	Crhbp	corticotropin releasing hormone binding protein	protein-coding	-6.51514	1.62655	40.5478	0.000161536	0.0134015	0	GO:0035865	cellular response to potassium ion
12919	Crhbp	corticotropin releasing hormone binding protein	protein-coding	-6.51514	1.62655	40.5478	0.000161536	0.0134015	0	GO:0051459	regulation of corticotropin secretion
12919	Crhbp	corticotropin releasing hormone binding protein	protein-coding	-6.51514	1.62655	40.5478	0.000161536	0.0134015	0	GO:0051460	negative regulation of corticotropin secretion
12919	Crhbp	corticotropin releasing hormone binding protein	protein-coding	-6.51514	1.62655	40.5478	0.000161536	0.0134015	0	GO:1900011	negative regulation of corticotropin-releasing hormone receptor activity
12919	Crhbp	corticotropin releasing hormone binding protein	protein-coding	-6.51514	1.62655	40.5478	0.000161536	0.0134015	0	GO:0035903	cellular response to immobilization stress
12919	Crhbp	corticotropin releasing hormone binding protein	protein-coding	-6.51514	1.62655	40.5478	0.000161536	0.0134015	0	GO:0071314	cellular response to cocaine
12919	Crhbp	corticotropin releasing hormone binding protein	protein-coding	-6.51514	1.62655	40.5478	0.000161536	0.0134015	0	GO:0002125	maternal aggressive behavior
12919	Crhbp	corticotropin releasing hormone binding protein	protein-coding	-6.51514	1.62655	40.5478	0.000161536	0.0134015	0	GO:0097211	cellular response to gonadotropin-releasing hormone
12919	Crhbp	corticotropin releasing hormone binding protein	protein-coding	-6.51514	1.62655	40.5478	0.000161536	0.0134015	0	GO:0005767	secondary lysosome
211550	Tifa	TRAF-interacting protein with forkhead-associated domain	protein-coding	-0.747247	8.99005	33.5101	0.000208539	0.0150451	0	GO:0005622	intracellular
211550	Tifa	TRAF-interacting protein with forkhead-associated domain	protein-coding	-0.747247	8.99005	33.5101	0.000208539	0.0150451	0	GO:0007249	I-kappaB kinase/NF-kappaB signaling
211550	Tifa	TRAF-interacting protein with forkhead-associated domain	protein-coding	-0.747247	8.99005	33.5101	0.000208539	0.0150451	0	GO:0005515	protein binding
211550	Tifa	TRAF-interacting protein with forkhead-associated domain	protein-coding	-0.747247	8.99005	33.5101	0.000208539	0.0150451	0
211556	Ap1ar	adaptor-related protein complex 1 associated regulatory protein	protein-coding	-0.420635	7.15159	26.8349	0.000476607	0.023786	0	GO:0005794	Golgi apparatus
211556	Ap1ar	adaptor-related protein complex 1 associated regulatory protein	protein-coding	-0.420635	7.15159	26.8349	0.000476607	0.023786	0	GO:0005768	endosome
211556	Ap1ar	adaptor-related protein complex 1 associated regulatory protein	protein-coding	-0.420635	7.15159	26.8349	0.000476607	0.023786	0	GO:0005829	cytosol
211556	Ap1ar	adaptor-related protein complex 1 associated regulatory protein	protein-coding	-0.420635	7.15159	26.8349	0.000476607	0.023786	0	GO:0001920	negative regulation of receptor recycling
211556	Ap1ar	adaptor-related protein complex 1 associated regulatory protein	protein-coding	-0.420635	7.15159	26.8349	0.000476607	0.023786	0	GO:0034315	regulation of Arp2/3 complex-mediated actin nucleation
211556	Ap1ar	adaptor-related protein complex 1 associated regulatory protein	protein-coding	-0.420635	7.15159	26.8349	0.000476607	0.023786	0	GO:0034613	cellular protein localization
211556	Ap1ar	adaptor-related protein complex 1 associated regulatory protein	protein-coding	-0.420635	7.15159	26.8349	0.000476607	0.023786	0	GO:0048203	vesicle targeting, trans-Golgi to endosome
211556	Ap1ar	adaptor-related protein complex 1 associated regulatory protein	protein-coding	-0.420635	7.15159	26.8349	0.000476607	0.023786	0	GO:1900025	negative regulation of substrate adhesion-dependent cell spreading
211556	Ap1ar	adaptor-related protein complex 1 associated regulatory protein	protein-coding	-0.420635	7.15159	26.8349	0.000476607	0.023786	0	GO:2000146	negative regulation of cell motility
211556	Ap1ar	adaptor-related protein complex 1 associated regulatory protein	protein-coding	-0.420635	7.15159	26.8349	0.000476607	0.023786	0	GO:0019894	kinesin binding
211556	Ap1ar	adaptor-related protein complex 1 associated regulatory protein	protein-coding	-0.420635	7.15159	26.8349	0.000476607	0.023786	0	GO:0035650	AP-1 adaptor complex binding
211556	Ap1ar	adaptor-related protein complex 1 associated regulatory protein	protein-coding	-0.420635	7.15159	26.8349	0.000476607	0.023786	0	GO:0071933	Arp2/3 complex binding
211556	Ap1ar	adaptor-related protein complex 1 associated regulatory protein	protein-coding	-0.420635	7.15159	26.8349	0.000476607	0.023786	0	GO:0030133	transport vesicle
211556	Ap1ar	adaptor-related protein complex 1 associated regulatory protein	protein-coding	-0.420635	7.15159	26.8349	0.000476607	0.023786	0
114716	Spred2	sprouty-related, EVH1 domain containing 2	protein-coding	-0.618043	3.99683	34.3995	0.000188687	0.013948	0	GO:0016020	membrane
114716	Spred2	sprouty-related, EVH1 domain containing 2	protein-coding	-0.618043	3.99683	34.3995	0.000188687	0.013948	0	GO:0007275	multicellular organism development
114716	Spred2	sprouty-related, EVH1 domain containing 2	protein-coding	-0.618043	3.99683	34.3995	0.000188687	0.013948	0	GO:0009966	regulation of signal transduction
114716	Spred2	sprouty-related, EVH1 domain containing 2	protein-coding	-0.618043	3.99683	34.3995	0.000188687	0.013948	0
114716	Spred2	sprouty-related, EVH1 domain containing 2	protein-coding	-0.618043	3.99683	34.3995	0.000188687	0.013948	0	GO:0005886	plasma membrane
114716	Spred2	sprouty-related, EVH1 domain containing 2	protein-coding	-0.618043	3.99683	34.3995	0.000188687	0.013948	0	GO:0005515	protein binding
114716	Spred2	sprouty-related, EVH1 domain containing 2	protein-coding	-0.618043	3.99683	34.3995	0.000188687	0.013948	0	GO:0005737	cytoplasm
114716	Spred2	sprouty-related, EVH1 domain containing 2	protein-coding	-0.618043	3.99683	34.3995	0.000188687	0.013948	0	GO:0031410	cytoplasmic vesicle
114716	Spred2	sprouty-related, EVH1 domain containing 2	protein-coding	-0.618043	3.99683	34.3995	0.000188687	0.013948	0	GO:0000188	inactivation of MAPK activity
114716	Spred2	sprouty-related, EVH1 domain containing 2	protein-coding	-0.618043	3.99683	34.3995	0.000188687	0.013948	0	GO:0019901	protein kinase binding
114716	Spred2	sprouty-related, EVH1 domain containing 2	protein-coding	-0.618043	3.99683	34.3995	0.000188687	0.013948	0	GO:0030658	transport vesicle membrane
114716	Spred2	sprouty-related, EVH1 domain containing 2	protein-coding	-0.618043	3.99683	34.3995	0.000188687	0.013948	0	GO:0010801	negative regulation of peptidyl-threonine phosphorylation
114716	Spred2	sprouty-related, EVH1 domain containing 2	protein-coding	-0.618043	3.99683	34.3995	0.000188687	0.013948	0	GO:0005173	stem cell factor receptor binding
114716	Spred2	sprouty-related, EVH1 domain containing 2	protein-coding	-0.618043	3.99683	34.3995	0.000188687	0.013948	0	GO:0043517	positive regulation of DNA damage response, signal transduction by p53 class mediator
114716	Spred2	sprouty-related, EVH1 domain containing 2	protein-coding	-0.618043	3.99683	34.3995	0.000188687	0.013948	0	GO:0030291	protein serine/threonine kinase inhibitor activity
114716	Spred2	sprouty-related, EVH1 domain containing 2	protein-coding	-0.618043	3.99683	34.3995	0.000188687	0.013948	0	GO:0090311	regulation of protein deacetylation
17921	Myo7a	myosin VIIA	protein-coding	-1.30274	6.56859	24.507	0.000660154	0.028815	0	GO:0005524	ATP binding
17921	Myo7a	myosin VIIA	protein-coding	-1.30274	6.56859	24.507	0.000660154	0.028815	0	GO:0005829	cytosol
17921	Myo7a	myosin VIIA	protein-coding	-1.30274	6.56859	24.507	0.000660154	0.028815	0	GO:0005515	protein binding
17921	Myo7a	myosin VIIA	protein-coding	-1.30274	6.56859	24.507	0.000660154	0.028815	0	GO:0005737	cytoplasm
17921	Myo7a	myosin VIIA	protein-coding	-1.30274	6.56859	24.507	0.000660154	0.028815	0	GO:0045202	synapse
17921	Myo7a	myosin VIIA	protein-coding	-1.30274	6.56859	24.507	0.000660154	0.028815	0	GO:0000166	nucleotide binding
17921	Myo7a	myosin VIIA	protein-coding	-1.30274	6.56859	24.507	0.000660154	0.028815	0	GO:0003779	actin binding
17921	Myo7a	myosin VIIA	protein-coding	-1.30274	6.56859	24.507	0.000660154	0.028815	0	GO:0042803	protein homodimerization activity
17921	Myo7a	myosin VIIA	protein-coding	-1.30274	6.56859	24.507	0.000660154	0.028815	0	GO:0005856	cytoskeleton
17921	Myo7a	myosin VIIA	protein-coding	-1.30274	6.56859	24.507	0.000660154	0.028815	0	GO:0005516	calmodulin binding
17921	Myo7a	myosin VIIA	protein-coding	-1.30274	6.56859	24.507	0.000660154	0.028815	0	GO:0051015	actin filament binding
17921	Myo7a	myosin VIIA	protein-coding	-1.30274	6.56859	24.507	0.000660154	0.028815	0	GO:0003774	motor activity
17921	Myo7a	myosin VIIA	protein-coding	-1.30274	6.56859	24.507	0.000660154	0.028815	0	GO:0016459	myosin complex
17921	Myo7a	myosin VIIA	protein-coding	-1.30274	6.56859	24.507	0.000660154	0.028815	0	GO:0042472	inner ear morphogenesis
17921	Myo7a	myosin VIIA	protein-coding	-1.30274	6.56859	24.507	0.000660154	0.028815	0	GO:0007601	visual perception
17921	Myo7a	myosin VIIA	protein-coding	-1.30274	6.56859	24.507	0.000660154	0.028815	0	GO:0005765	lysosomal membrane
17921	Myo7a	myosin VIIA	protein-coding	-1.30274	6.56859	24.507	0.000660154	0.028815	0	GO:0007605	sensory perception of sound
17921	Myo7a	myosin VIIA	protein-coding	-1.30274	6.56859	24.507	0.000660154	0.028815	0	GO:0044877	protein-containing complex binding
17921	Myo7a	myosin VIIA	protein-coding	-1.30274	6.56859	24.507	0.000660154	0.028815	0	GO:0016324	apical plasma membrane
17921	Myo7a	myosin VIIA	protein-coding	-1.30274	6.56859	24.507	0.000660154	0.028815	0	GO:0050957	equilibrioception
17921	Myo7a	myosin VIIA	protein-coding	-1.30274	6.56859	24.507	0.000660154	0.028815	0	GO:0019904	protein domain specific binding
17921	Myo7a	myosin VIIA	protein-coding	-1.30274	6.56859	24.507	0.000660154	0.028815	0	GO:0005902	microvillus
17921	Myo7a	myosin VIIA	protein-coding	-1.30274	6.56859	24.507	0.000660154	0.028815	0	GO:0047485	protein N-terminus binding
17921	Myo7a	myosin VIIA	protein-coding	-1.30274	6.56859	24.507	0.000660154	0.028815	0	GO:0048839	inner ear development
17921	Myo7a	myosin VIIA	protein-coding	-1.30274	6.56859	24.507	0.000660154	0.028815	0	GO:0030507	spectrin binding
17921	Myo7a	myosin VIIA	protein-coding	-1.30274	6.56859	24.507	0.000660154	0.028815	0	GO:0005938	cell cortex
17921	Myo7a	myosin VIIA	protein-coding	-1.30274	6.56859	24.507	0.000660154	0.028815	0	GO:0030030	cell projection organization
17921	Myo7a	myosin VIIA	protein-coding	-1.30274	6.56859	24.507	0.000660154	0.028815	0	GO:0006886	intracellular protein transport
17921	Myo7a	myosin VIIA	protein-coding	-1.30274	6.56859	24.507	0.000660154	0.028815	0	GO:0006909	phagocytosis
17921	Myo7a	myosin VIIA	protein-coding	-1.30274	6.56859	24.507	0.000660154	0.028815	0	GO:0007040	lysosome organization
17921	Myo7a	myosin VIIA	protein-coding	-1.30274	6.56859	24.507	0.000660154	0.028815	0	GO:0001917	photoreceptor inner segment
17921	Myo7a	myosin VIIA	protein-coding	-1.30274	6.56859	24.507	0.000660154	0.028815	0	GO:0032391	photoreceptor connecting cilium
17921	Myo7a	myosin VIIA	protein-coding	-1.30274	6.56859	24.507	0.000660154	0.028815	0	GO:0060122	inner ear receptor cell stereocilium organization
17921	Myo7a	myosin VIIA	protein-coding	-1.30274	6.56859	24.507	0.000660154	0.028815	0	GO:0060088	auditory receptor cell stereocilium organization
17921	Myo7a	myosin VIIA	protein-coding	-1.30274	6.56859	24.507	0.000660154	0.028815	0	GO:0042470	melanosome
17921	Myo7a	myosin VIIA	protein-coding	-1.30274	6.56859	24.507	0.000660154	0.028815	0	GO:0048563	post-embryonic animal organ morphogenesis
17921	Myo7a	myosin VIIA	protein-coding	-1.30274	6.56859	24.507	0.000660154	0.028815	0	GO:0043531	ADP binding
17921	Myo7a	myosin VIIA	protein-coding	-1.30274	6.56859	24.507	0.000660154	0.028815	0	GO:0001845	phagolysosome assembly
17921	Myo7a	myosin VIIA	protein-coding	-1.30274	6.56859	24.507	0.000660154	0.028815	0	GO:0000146	microfilament motor activity
17921	Myo7a	myosin VIIA	protein-coding	-1.30274	6.56859	24.507	0.000660154	0.028815	0	GO:0042490	mechanoreceptor differentiation
17921	Myo7a	myosin VIIA	protein-coding	-1.30274	6.56859	24.507	0.000660154	0.028815	0	GO:0050953	sensory perception of light stimulus
17921	Myo7a	myosin VIIA	protein-coding	-1.30274	6.56859	24.507	0.000660154	0.028815	0	GO:0001750	photoreceptor outer segment
17921	Myo7a	myosin VIIA	protein-coding	-1.30274	6.56859	24.507	0.000660154	0.028815	0	GO:0060113	inner ear receptor cell differentiation
17921	Myo7a	myosin VIIA	protein-coding	-1.30274	6.56859	24.507	0.000660154	0.028815	0	GO:0032420	stereocilium
17921	Myo7a	myosin VIIA	protein-coding	-1.30274	6.56859	24.507	0.000660154	0.028815	0	GO:0042491	inner ear auditory receptor cell differentiation
17921	Myo7a	myosin VIIA	protein-coding	-1.30274	6.56859	24.507	0.000660154	0.028815	0	GO:0030048	actin filament-based movement
17921	Myo7a	myosin VIIA	protein-coding	-1.30274	6.56859	24.507	0.000660154	0.028815	0	GO:0030898	actin-dependent ATPase activity
17921	Myo7a	myosin VIIA	protein-coding	-1.30274	6.56859	24.507	0.000660154	0.028815	0	GO:0007600	sensory perception
17921	Myo7a	myosin VIIA	protein-coding	-1.30274	6.56859	24.507	0.000660154	0.028815	0	GO:0051875	pigment granule localization
17921	Myo7a	myosin VIIA	protein-coding	-1.30274	6.56859	24.507	0.000660154	0.028815	0	GO:0051904	pigment granule transport
17921	Myo7a	myosin VIIA	protein-coding	-1.30274	6.56859	24.507	0.000660154	0.028815	0	GO:0031477	myosin VII complex
17921	Myo7a	myosin VIIA	protein-coding	-1.30274	6.56859	24.507	0.000660154	0.028815	0	GO:1990435	upper tip-link density
17921	Myo7a	myosin VIIA	protein-coding	-1.30274	6.56859	24.507	0.000660154	0.028815	0
66725	Lrrk2	leucine-rich repeat kinase 2	protein-coding	-1.98352	4.53966	28.827	0.00036673	0.0201127	0	GO:0004672	protein kinase activity
66725	Lrrk2	leucine-rich repeat kinase 2	protein-coding	-1.98352	4.53966	28.827	0.00036673	0.0201127	0	GO:0005524	ATP binding
66725	Lrrk2	leucine-rich repeat kinase 2	protein-coding	-1.98352	4.53966	28.827	0.00036673	0.0201127	0	GO:0006468	protein phosphorylation
66725	Lrrk2	leucine-rich repeat kinase 2	protein-coding	-1.98352	4.53966	28.827	0.00036673	0.0201127	0	GO:0016020	membrane
66725	Lrrk2	leucine-rich repeat kinase 2	protein-coding	-1.98352	4.53966	28.827	0.00036673	0.0201127	0	GO:0016740	transferase activity
66725	Lrrk2	leucine-rich repeat kinase 2	protein-coding	-1.98352	4.53966	28.827	0.00036673	0.0201127	0	GO:0005794	Golgi apparatus
66725	Lrrk2	leucine-rich repeat kinase 2	protein-coding	-1.98352	4.53966	28.827	0.00036673	0.0201127	0	GO:0019722	calcium-mediated signaling
66725	Lrrk2	leucine-rich repeat kinase 2	protein-coding	-1.98352	4.53966	28.827	0.00036673	0.0201127	0	GO:0005634	nucleus
66725	Lrrk2	leucine-rich repeat kinase 2	protein-coding	-1.98352	4.53966	28.827	0.00036673	0.0201127	0	GO:0005096	GTPase activator activity
66725	Lrrk2	leucine-rich repeat kinase 2	protein-coding	-1.98352	4.53966	28.827	0.00036673	0.0201127	0	GO:0005829	cytosol
66725	Lrrk2	leucine-rich repeat kinase 2	protein-coding	-1.98352	4.53966	28.827	0.00036673	0.0201127	0	GO:0010468	regulation of gene expression
66725	Lrrk2	leucine-rich repeat kinase 2	protein-coding	-1.98352	4.53966	28.827	0.00036673	0.0201127	0	GO:0005515	protein binding
66725	Lrrk2	leucine-rich repeat kinase 2	protein-coding	-1.98352	4.53966	28.827	0.00036673	0.0201127	0	GO:0005737	cytoplasm
66725	Lrrk2	leucine-rich repeat kinase 2	protein-coding	-1.98352	4.53966	28.827	0.00036673	0.0201127	0	GO:0006914	autophagy
66725	Lrrk2	leucine-rich repeat kinase 2	protein-coding	-1.98352	4.53966	28.827	0.00036673	0.0201127	0	GO:0043547	positive regulation of GTPase activity
66725	Lrrk2	leucine-rich repeat kinase 2	protein-coding	-1.98352	4.53966	28.827	0.00036673	0.0201127	0	GO:0030054	cell junction
66725	Lrrk2	leucine-rich repeat kinase 2	protein-coding	-1.98352	4.53966	28.827	0.00036673	0.0201127	0	GO:0045202	synapse
66725	Lrrk2	leucine-rich repeat kinase 2	protein-coding	-1.98352	4.53966	28.827	0.00036673	0.0201127	0	GO:0000166	nucleotide binding
66725	Lrrk2	leucine-rich repeat kinase 2	protein-coding	-1.98352	4.53966	28.827	0.00036673	0.0201127	0	GO:0031410	cytoplasmic vesicle
66725	Lrrk2	leucine-rich repeat kinase 2	protein-coding	-1.98352	4.53966	28.827	0.00036673	0.0201127	0	GO:0003779	actin binding
66725	Lrrk2	leucine-rich repeat kinase 2	protein-coding	-1.98352	4.53966	28.827	0.00036673	0.0201127	0	GO:0017048	Rho GTPase binding
66725	Lrrk2	leucine-rich repeat kinase 2	protein-coding	-1.98352	4.53966	28.827	0.00036673	0.0201127	0	GO:0042802	identical protein binding
66725	Lrrk2	leucine-rich repeat kinase 2	protein-coding	-1.98352	4.53966	28.827	0.00036673	0.0201127	0	GO:0042803	protein homodimerization activity
66725	Lrrk2	leucine-rich repeat kinase 2	protein-coding	-1.98352	4.53966	28.827	0.00036673	0.0201127	0	GO:0005886	plasma membrane
66725	Lrrk2	leucine-rich repeat kinase 2	protein-coding	-1.98352	4.53966	28.827	0.00036673	0.0201127	0	GO:0042995	cell projection
66725	Lrrk2	leucine-rich repeat kinase 2	protein-coding	-1.98352	4.53966	28.827	0.00036673	0.0201127	0	GO:0016301	kinase activity
66725	Lrrk2	leucine-rich repeat kinase 2	protein-coding	-1.98352	4.53966	28.827	0.00036673	0.0201127	0	GO:0016310	phosphorylation
66725	Lrrk2	leucine-rich repeat kinase 2	protein-coding	-1.98352	4.53966	28.827	0.00036673	0.0201127	0	GO:0005783	endoplasmic reticulum
66725	Lrrk2	leucine-rich repeat kinase 2	protein-coding	-1.98352	4.53966	28.827	0.00036673	0.0201127	0	GO:0043005	neuron projection
66725	Lrrk2	leucine-rich repeat kinase 2	protein-coding	-1.98352	4.53966	28.827	0.00036673	0.0201127	0	GO:0043025	neuronal cell body
66725	Lrrk2	leucine-rich repeat kinase 2	protein-coding	-1.98352	4.53966	28.827	0.00036673	0.0201127	0	GO:0043231	intracellular membrane-bounded organelle
66725	Lrrk2	leucine-rich repeat kinase 2	protein-coding	-1.98352	4.53966	28.827	0.00036673	0.0201127	0	GO:0004674	protein serine/threonine kinase activity
66725	Lrrk2	leucine-rich repeat kinase 2	protein-coding	-1.98352	4.53966	28.827	0.00036673	0.0201127	0	GO:0005525	GTP binding
66725	Lrrk2	leucine-rich repeat kinase 2	protein-coding	-1.98352	4.53966	28.827	0.00036673	0.0201127	0	GO:0005739	mitochondrion
66725	Lrrk2	leucine-rich repeat kinase 2	protein-coding	-1.98352	4.53966	28.827	0.00036673	0.0201127	0	GO:0005743	mitochondrial inner membrane
66725	Lrrk2	leucine-rich repeat kinase 2	protein-coding	-1.98352	4.53966	28.827	0.00036673	0.0201127	0	GO:0030424	axon
66725	Lrrk2	leucine-rich repeat kinase 2	protein-coding	-1.98352	4.53966	28.827	0.00036673	0.0201127	0	GO:0030426	growth cone
66725	Lrrk2	leucine-rich repeat kinase 2	protein-coding	-1.98352	4.53966	28.827	0.00036673	0.0201127	0	GO:0000187	activation of MAPK activity
66725	Lrrk2	leucine-rich repeat kinase 2	protein-coding	-1.98352	4.53966	28.827	0.00036673	0.0201127	0	GO:0001934	positive regulation of protein phosphorylation
66725	Lrrk2	leucine-rich repeat kinase 2	protein-coding	-1.98352	4.53966	28.827	0.00036673	0.0201127	0	GO:0032091	negative regulation of protein binding
66725	Lrrk2	leucine-rich repeat kinase 2	protein-coding	-1.98352	4.53966	28.827	0.00036673	0.0201127	0	GO:0030154	cell differentiation
66725	Lrrk2	leucine-rich repeat kinase 2	protein-coding	-1.98352	4.53966	28.827	0.00036673	0.0201127	0	GO:0005768	endosome
66725	Lrrk2	leucine-rich repeat kinase 2	protein-coding	-1.98352	4.53966	28.827	0.00036673	0.0201127	0	GO:0098794	postsynapse
66725	Lrrk2	leucine-rich repeat kinase 2	protein-coding	-1.98352	4.53966	28.827	0.00036673	0.0201127	0	GO:0016234	inclusion body
66725	Lrrk2	leucine-rich repeat kinase 2	protein-coding	-1.98352	4.53966	28.827	0.00036673	0.0201127	0	GO:0000149	SNARE binding
66725	Lrrk2	leucine-rich repeat kinase 2	protein-coding	-1.98352	4.53966	28.827	0.00036673	0.0201127	0	GO:0046039	GTP metabolic process
66725	Lrrk2	leucine-rich repeat kinase 2	protein-coding	-1.98352	4.53966	28.827	0.00036673	0.0201127	0	GO:0003924	GTPase activity
66725	Lrrk2	leucine-rich repeat kinase 2	protein-coding	-1.98352	4.53966	28.827	0.00036673	0.0201127	0	GO:0005759	mitochondrial matrix
66725	Lrrk2	leucine-rich repeat kinase 2	protein-coding	-1.98352	4.53966	28.827	0.00036673	0.0201127	0	GO:0005764	lysosome
66725	Lrrk2	leucine-rich repeat kinase 2	protein-coding	-1.98352	4.53966	28.827	0.00036673	0.0201127	0	GO:0008021	synaptic vesicle
66725	Lrrk2	leucine-rich repeat kinase 2	protein-coding	-1.98352	4.53966	28.827	0.00036673	0.0201127	0	GO:0006979	response to oxidative stress
66725	Lrrk2	leucine-rich repeat kinase 2	protein-coding	-1.98352	4.53966	28.827	0.00036673	0.0201127	0	GO:0000165	MAPK cascade
66725	Lrrk2	leucine-rich repeat kinase 2	protein-coding	-1.98352	4.53966	28.827	0.00036673	0.0201127	0	GO:0030425	dendrite
66725	Lrrk2	leucine-rich repeat kinase 2	protein-coding	-1.98352	4.53966	28.827	0.00036673	0.0201127	0	GO:0010508	positive regulation of autophagy
66725	Lrrk2	leucine-rich repeat kinase 2	protein-coding	-1.98352	4.53966	28.827	0.00036673	0.0201127	0	GO:0048812	neuron projection morphogenesis
66725	Lrrk2	leucine-rich repeat kinase 2	protein-coding	-1.98352	4.53966	28.827	0.00036673	0.0201127	0	GO:0044325	ion channel binding
66725	Lrrk2	leucine-rich repeat kinase 2	protein-coding	-1.98352	4.53966	28.827	0.00036673	0.0201127	0	GO:0043204	perikaryon
66725	Lrrk2	leucine-rich repeat kinase 2	protein-coding	-1.98352	4.53966	28.827	0.00036673	0.0201127	0	GO:0007528	neuromuscular junction development
66725	Lrrk2	leucine-rich repeat kinase 2	protein-coding	-1.98352	4.53966	28.827	0.00036673	0.0201127	0	GO:0007030	Golgi organization
66725	Lrrk2	leucine-rich repeat kinase 2	protein-coding	-1.98352	4.53966	28.827	0.00036673	0.0201127	0	GO:0005902	microvillus
66725	Lrrk2	leucine-rich repeat kinase 2	protein-coding	-1.98352	4.53966	28.827	0.00036673	0.0201127	0	GO:0044754	autolysosome
66725	Lrrk2	leucine-rich repeat kinase 2	protein-coding	-1.98352	4.53966	28.827	0.00036673	0.0201127	0	GO:0005802	trans-Golgi network
66725	Lrrk2	leucine-rich repeat kinase 2	protein-coding	-1.98352	4.53966	28.827	0.00036673	0.0201127	0	GO:0008340	determination of adult lifespan
66725	Lrrk2	leucine-rich repeat kinase 2	protein-coding	-1.98352	4.53966	28.827	0.00036673	0.0201127	0	GO:0045121	membrane raft
66725	Lrrk2	leucine-rich repeat kinase 2	protein-coding	-1.98352	4.53966	28.827	0.00036673	0.0201127	0	GO:0005622	intracellular
66725	Lrrk2	leucine-rich repeat kinase 2	protein-coding	-1.98352	4.53966	28.827	0.00036673	0.0201127	0	GO:0015631	tubulin binding
66725	Lrrk2	leucine-rich repeat kinase 2	protein-coding	-1.98352	4.53966	28.827	0.00036673	0.0201127	0	GO:0009267	cellular response to starvation
66725	Lrrk2	leucine-rich repeat kinase 2	protein-coding	-1.98352	4.53966	28.827	0.00036673	0.0201127	0	GO:0061001	regulation of dendritic spine morphogenesis
66725	Lrrk2	leucine-rich repeat kinase 2	protein-coding	-1.98352	4.53966	28.827	0.00036673	0.0201127	0	GO:0021772	olfactory bulb development
66725	Lrrk2	leucine-rich repeat kinase 2	protein-coding	-1.98352	4.53966	28.827	0.00036673	0.0201127	0	GO:0034599	cellular response to oxidative stress
66725	Lrrk2	leucine-rich repeat kinase 2	protein-coding	-1.98352	4.53966	28.827	0.00036673	0.0201127	0	GO:0042391	regulation of membrane potential
66725	Lrrk2	leucine-rich repeat kinase 2	protein-coding	-1.98352	4.53966	28.827	0.00036673	0.0201127	0	GO:0072593	reactive oxygen species metabolic process
66725	Lrrk2	leucine-rich repeat kinase 2	protein-coding	-1.98352	4.53966	28.827	0.00036673	0.0201127	0	GO:0090263	positive regulation of canonical Wnt signaling pathway
66725	Lrrk2	leucine-rich repeat kinase 2	protein-coding	-1.98352	4.53966	28.827	0.00036673	0.0201127	0	GO:0006897	endocytosis
66725	Lrrk2	leucine-rich repeat kinase 2	protein-coding	-1.98352	4.53966	28.827	0.00036673	0.0201127	0	GO:1990904	ribonucleoprotein complex
66725	Lrrk2	leucine-rich repeat kinase 2	protein-coding	-1.98352	4.53966	28.827	0.00036673	0.0201127	0	GO:0030672	synaptic vesicle membrane
66725	Lrrk2	leucine-rich repeat kinase 2	protein-coding	-1.98352	4.53966	28.827	0.00036673	0.0201127	0	GO:0016242	negative regulation of macroautophagy
66725	Lrrk2	leucine-rich repeat kinase 2	protein-coding	-1.98352	4.53966	28.827	0.00036673	0.0201127	0	GO:0032839	dendrite cytoplasm
66725	Lrrk2	leucine-rich repeat kinase 2	protein-coding	-1.98352	4.53966	28.827	0.00036673	0.0201127	0	GO:0005741	mitochondrial outer membrane
66725	Lrrk2	leucine-rich repeat kinase 2	protein-coding	-1.98352	4.53966	28.827	0.00036673	0.0201127	0	GO:0010977	negative regulation of neuron projection development
66725	Lrrk2	leucine-rich repeat kinase 2	protein-coding	-1.98352	4.53966	28.827	0.00036673	0.0201127	0	GO:0018107	peptidyl-threonine phosphorylation
66725	Lrrk2	leucine-rich repeat kinase 2	protein-coding	-1.98352	4.53966	28.827	0.00036673	0.0201127	0	GO:0046777	protein autophosphorylation
66725	Lrrk2	leucine-rich repeat kinase 2	protein-coding	-1.98352	4.53966	28.827	0.00036673	0.0201127	0	GO:1903215	negative regulation of protein targeting to mitochondrion
66725	Lrrk2	leucine-rich repeat kinase 2	protein-coding	-1.98352	4.53966	28.827	0.00036673	0.0201127	0	GO:0032092	positive regulation of protein binding
66725	Lrrk2	leucine-rich repeat kinase 2	protein-coding	-1.98352	4.53966	28.827	0.00036673	0.0201127	0	GO:0033160	positive regulation of protein import into nucleus, translocation
66725	Lrrk2	leucine-rich repeat kinase 2	protein-coding	-1.98352	4.53966	28.827	0.00036673	0.0201127	0	GO:0010955	negative regulation of protein processing
66725	Lrrk2	leucine-rich repeat kinase 2	protein-coding	-1.98352	4.53966	28.827	0.00036673	0.0201127	0	GO:0007005	mitochondrion organization
66725	Lrrk2	leucine-rich repeat kinase 2	protein-coding	-1.98352	4.53966	28.827	0.00036673	0.0201127	0	GO:0007040	lysosome organization
66725	Lrrk2	leucine-rich repeat kinase 2	protein-coding	-1.98352	4.53966	28.827	0.00036673	0.0201127	0	GO:0031966	mitochondrial membrane
66725	Lrrk2	leucine-rich repeat kinase 2	protein-coding	-1.98352	4.53966	28.827	0.00036673	0.0201127	0	GO:0051018	protein kinase A binding
66725	Lrrk2	leucine-rich repeat kinase 2	protein-coding	-1.98352	4.53966	28.827	0.00036673	0.0201127	0	GO:0018105	peptidyl-serine phosphorylation
66725	Lrrk2	leucine-rich repeat kinase 2	protein-coding	-1.98352	4.53966	28.827	0.00036673	0.0201127	0	GO:0031398	positive regulation of protein ubiquitination
66725	Lrrk2	leucine-rich repeat kinase 2	protein-coding	-1.98352	4.53966	28.827	0.00036673	0.0201127	0	GO:0034260	negative regulation of GTPase activity
66725	Lrrk2	leucine-rich repeat kinase 2	protein-coding	-1.98352	4.53966	28.827	0.00036673	0.0201127	0	GO:0030276	clathrin binding
66725	Lrrk2	leucine-rich repeat kinase 2	protein-coding	-1.98352	4.53966	28.827	0.00036673	0.0201127	0	GO:0070997	neuron death
66725	Lrrk2	leucine-rich repeat kinase 2	protein-coding	-1.98352	4.53966	28.827	0.00036673	0.0201127	0	GO:1901215	negative regulation of neuron death
66725	Lrrk2	leucine-rich repeat kinase 2	protein-coding	-1.98352	4.53966	28.827	0.00036673	0.0201127	0	GO:1902902	negative regulation of autophagosome assembly
66725	Lrrk2	leucine-rich repeat kinase 2	protein-coding	-1.98352	4.53966	28.827	0.00036673	0.0201127	0	GO:0017075	syntaxin-1 binding
66725	Lrrk2	leucine-rich repeat kinase 2	protein-coding	-1.98352	4.53966	28.827	0.00036673	0.0201127	0	GO:0000186	activation of MAPKK activity
66725	Lrrk2	leucine-rich repeat kinase 2	protein-coding	-1.98352	4.53966	28.827	0.00036673	0.0201127	0	GO:0010506	regulation of autophagy
66725	Lrrk2	leucine-rich repeat kinase 2	protein-coding	-1.98352	4.53966	28.827	0.00036673	0.0201127	0	GO:0004708	MAP kinase kinase activity
66725	Lrrk2	leucine-rich repeat kinase 2	protein-coding	-1.98352	4.53966	28.827	0.00036673	0.0201127	0	GO:0051900	regulation of mitochondrial depolarization
66725	Lrrk2	leucine-rich repeat kinase 2	protein-coding	-1.98352	4.53966	28.827	0.00036673	0.0201127	0	GO:1902236	negative regulation of endoplasmic reticulum stress-induced intrinsic apoptotic signaling pathway
66725	Lrrk2	leucine-rich repeat kinase 2	protein-coding	-1.98352	4.53966	28.827	0.00036673	0.0201127	0	GO:0005798	Golgi-associated vesicle
66725	Lrrk2	leucine-rich repeat kinase 2	protein-coding	-1.98352	4.53966	28.827	0.00036673	0.0201127	0	GO:1904469	positive regulation of tumor necrosis factor secretion
66725	Lrrk2	leucine-rich repeat kinase 2	protein-coding	-1.98352	4.53966	28.827	0.00036673	0.0201127	0	GO:0051966	regulation of synaptic transmission, glutamatergic
66725	Lrrk2	leucine-rich repeat kinase 2	protein-coding	-1.98352	4.53966	28.827	0.00036673	0.0201127	0	GO:0043068	positive regulation of programmed cell death
66725	Lrrk2	leucine-rich repeat kinase 2	protein-coding	-1.98352	4.53966	28.827	0.00036673	0.0201127	0	GO:0040012	regulation of locomotion
66725	Lrrk2	leucine-rich repeat kinase 2	protein-coding	-1.98352	4.53966	28.827	0.00036673	0.0201127	0	GO:1901214	regulation of neuron death
66725	Lrrk2	leucine-rich repeat kinase 2	protein-coding	-1.98352	4.53966	28.827	0.00036673	0.0201127	0	GO:0035640	exploration behavior
66725	Lrrk2	leucine-rich repeat kinase 2	protein-coding	-1.98352	4.53966	28.827	0.00036673	0.0201127	0	GO:1903206	negative regulation of hydrogen peroxide-induced cell death
66725	Lrrk2	leucine-rich repeat kinase 2	protein-coding	-1.98352	4.53966	28.827	0.00036673	0.0201127	0	GO:0051770	positive regulation of nitric-oxide synthase biosynthetic process
66725	Lrrk2	leucine-rich repeat kinase 2	protein-coding	-1.98352	4.53966	28.827	0.00036673	0.0201127	0	GO:1990909	Wnt signalosome
66725	Lrrk2	leucine-rich repeat kinase 2	protein-coding	-1.98352	4.53966	28.827	0.00036673	0.0201127	0	GO:0048312	intracellular distribution of mitochondria
66725	Lrrk2	leucine-rich repeat kinase 2	protein-coding	-1.98352	4.53966	28.827	0.00036673	0.0201127	0	GO:1903980	positive regulation of microglial cell activation
66725	Lrrk2	leucine-rich repeat kinase 2	protein-coding	-1.98352	4.53966	28.827	0.00036673	0.0201127	0	GO:2000300	regulation of synaptic vesicle exocytosis
66725	Lrrk2	leucine-rich repeat kinase 2	protein-coding	-1.98352	4.53966	28.827	0.00036673	0.0201127	0	GO:0060161	positive regulation of dopamine receptor signaling pathway
66725	Lrrk2	leucine-rich repeat kinase 2	protein-coding	-1.98352	4.53966	28.827	0.00036673	0.0201127	0	GO:1900244	positive regulation of synaptic vesicle endocytosis
66725	Lrrk2	leucine-rich repeat kinase 2	protein-coding	-1.98352	4.53966	28.827	0.00036673	0.0201127	0	GO:1903351	cellular response to dopamine
66725	Lrrk2	leucine-rich repeat kinase 2	protein-coding	-1.98352	4.53966	28.827	0.00036673	0.0201127	0	GO:0097487	multivesicular body, internal vesicle
66725	Lrrk2	leucine-rich repeat kinase 2	protein-coding	-1.98352	4.53966	28.827	0.00036673	0.0201127	0	GO:0044877	protein-containing complex binding
66725	Lrrk2	leucine-rich repeat kinase 2	protein-coding	-1.98352	4.53966	28.827	0.00036673	0.0201127	0	GO:0032436	positive regulation of proteasomal ubiquitin-dependent protein catabolic process
66725	Lrrk2	leucine-rich repeat kinase 2	protein-coding	-1.98352	4.53966	28.827	0.00036673	0.0201127	0	GO:0035751	regulation of lysosomal lumen pH
66725	Lrrk2	leucine-rich repeat kinase 2	protein-coding	-1.98352	4.53966	28.827	0.00036673	0.0201127	0	GO:0014041	regulation of neuron maturation
66725	Lrrk2	leucine-rich repeat kinase 2	protein-coding	-1.98352	4.53966	28.827	0.00036673	0.0201127	0	GO:0036465	synaptic vesicle recycling
66725	Lrrk2	leucine-rich repeat kinase 2	protein-coding	-1.98352	4.53966	28.827	0.00036673	0.0201127	0	GO:0043195	terminal bouton
66725	Lrrk2	leucine-rich repeat kinase 2	protein-coding	-1.98352	4.53966	28.827	0.00036673	0.0201127	0	GO:0140058	neuron projection arborization
66725	Lrrk2	leucine-rich repeat kinase 2	protein-coding	-1.98352	4.53966	28.827	0.00036673	0.0201127	0	GO:1901727	positive regulation of histone deacetylase activity
66725	Lrrk2	leucine-rich repeat kinase 2	protein-coding	-1.98352	4.53966	28.827	0.00036673	0.0201127	0	GO:0060828	regulation of canonical Wnt signaling pathway
66725	Lrrk2	leucine-rich repeat kinase 2	protein-coding	-1.98352	4.53966	28.827	0.00036673	0.0201127	0	GO:0022028	tangential migration from the subventricular zone to the olfactory bulb
66725	Lrrk2	leucine-rich repeat kinase 2	protein-coding	-1.98352	4.53966	28.827	0.00036673	0.0201127	0	GO:0051646	mitochondrion localization
66725	Lrrk2	leucine-rich repeat kinase 2	protein-coding	-1.98352	4.53966	28.827	0.00036673	0.0201127	0	GO:0071287	cellular response to manganese ion
66725	Lrrk2	leucine-rich repeat kinase 2	protein-coding	-1.98352	4.53966	28.827	0.00036673	0.0201127	0	GO:1902499	positive regulation of protein autoubiquitination
66725	Lrrk2	leucine-rich repeat kinase 2	protein-coding	-1.98352	4.53966	28.827	0.00036673	0.0201127	0	GO:1902692	regulation of neuroblast proliferation
66725	Lrrk2	leucine-rich repeat kinase 2	protein-coding	-1.98352	4.53966	28.827	0.00036673	0.0201127	0	GO:1903125	negative regulation of thioredoxin peroxidase activity by peptidyl-threonine phosphorylation
66725	Lrrk2	leucine-rich repeat kinase 2	protein-coding	-1.98352	4.53966	28.827	0.00036673	0.0201127	0	GO:1904887	Wnt signalosome assembly
66725	Lrrk2	leucine-rich repeat kinase 2	protein-coding	-1.98352	4.53966	28.827	0.00036673	0.0201127	0	GO:1905279	regulation of retrograde transport, endosome to Golgi
66725	Lrrk2	leucine-rich repeat kinase 2	protein-coding	-1.98352	4.53966	28.827	0.00036673	0.0201127	0	GO:1905289	regulation of CAMKK-AMPK signaling cascade
66725	Lrrk2	leucine-rich repeat kinase 2	protein-coding	-1.98352	4.53966	28.827	0.00036673	0.0201127	0	GO:2000172	regulation of branching morphogenesis of a nerve
66725	Lrrk2	leucine-rich repeat kinase 2	protein-coding	-1.98352	4.53966	28.827	0.00036673	0.0201127	0	GO:0030159	receptor signaling complex scaffold activity
66725	Lrrk2	leucine-rich repeat kinase 2	protein-coding	-1.98352	4.53966	28.827	0.00036673	0.0201127	0	GO:0034211	GTP-dependent protein kinase activity
66725	Lrrk2	leucine-rich repeat kinase 2	protein-coding	-1.98352	4.53966	28.827	0.00036673	0.0201127	0	GO:0036479	peroxidase inhibitor activity
66725	Lrrk2	leucine-rich repeat kinase 2	protein-coding	-1.98352	4.53966	28.827	0.00036673	0.0201127	0	GO:1904713	beta-catenin destruction complex binding
66725	Lrrk2	leucine-rich repeat kinase 2	protein-coding	-1.98352	4.53966	28.827	0.00036673	0.0201127	0	GO:0001933	negative regulation of protein phosphorylation
66725	Lrrk2	leucine-rich repeat kinase 2	protein-coding	-1.98352	4.53966	28.827	0.00036673	0.0201127	0	GO:0007283	spermatogenesis
66725	Lrrk2	leucine-rich repeat kinase 2	protein-coding	-1.98352	4.53966	28.827	0.00036673	0.0201127	0	GO:0010738	regulation of protein kinase A signaling
66725	Lrrk2	leucine-rich repeat kinase 2	protein-coding	-1.98352	4.53966	28.827	0.00036673	0.0201127	0	GO:0021756	striatum development
66725	Lrrk2	leucine-rich repeat kinase 2	protein-coding	-1.98352	4.53966	28.827	0.00036673	0.0201127	0	GO:0034613	cellular protein localization
66725	Lrrk2	leucine-rich repeat kinase 2	protein-coding	-1.98352	4.53966	28.827	0.00036673	0.0201127	0	GO:0035556	intracellular signal transduction
66725	Lrrk2	leucine-rich repeat kinase 2	protein-coding	-1.98352	4.53966	28.827	0.00036673	0.0201127	0	GO:0035564	regulation of kidney size
66725	Lrrk2	leucine-rich repeat kinase 2	protein-coding	-1.98352	4.53966	28.827	0.00036673	0.0201127	0	GO:0035641	locomotory exploration behavior
66725	Lrrk2	leucine-rich repeat kinase 2	protein-coding	-1.98352	4.53966	28.827	0.00036673	0.0201127	0	GO:0060079	excitatory postsynaptic potential
66725	Lrrk2	leucine-rich repeat kinase 2	protein-coding	-1.98352	4.53966	28.827	0.00036673	0.0201127	0	GO:0060159	regulation of dopamine receptor signaling pathway
66725	Lrrk2	leucine-rich repeat kinase 2	protein-coding	-1.98352	4.53966	28.827	0.00036673	0.0201127	0	GO:0071407	cellular response to organic cyclic compound
66725	Lrrk2	leucine-rich repeat kinase 2	protein-coding	-1.98352	4.53966	28.827	0.00036673	0.0201127	0	GO:0090394	negative regulation of excitatory postsynaptic potential
66725	Lrrk2	leucine-rich repeat kinase 2	protein-coding	-1.98352	4.53966	28.827	0.00036673	0.0201127	0	GO:1902803	regulation of synaptic vesicle transport
66725	Lrrk2	leucine-rich repeat kinase 2	protein-coding	-1.98352	4.53966	28.827	0.00036673	0.0201127	0	GO:0032473	cytoplasmic side of mitochondrial outer membrane
66725	Lrrk2	leucine-rich repeat kinase 2	protein-coding	-1.98352	4.53966	28.827	0.00036673	0.0201127	0	GO:0044753	amphisome
66725	Lrrk2	leucine-rich repeat kinase 2	protein-coding	-1.98352	4.53966	28.827	0.00036673	0.0201127	0	GO:0099400	caveola neck
66725	Lrrk2	leucine-rich repeat kinase 2	protein-coding	-1.98352	4.53966	28.827	0.00036673	0.0201127	0
103172	Chchd10	coiled-coil-helix-coiled-coil-helix domain containing 10	protein-coding	-1.82645	7.06211	35.7543	0.000162659	0.0134015	0	GO:0003674	molecular_function
103172	Chchd10	coiled-coil-helix-coiled-coil-helix domain containing 10	protein-coding	-1.82645	7.06211	35.7543	0.000162659	0.0134015	0	GO:0005634	nucleus
103172	Chchd10	coiled-coil-helix-coiled-coil-helix domain containing 10	protein-coding	-1.82645	7.06211	35.7543	0.000162659	0.0134015	0	GO:0005739	mitochondrion
103172	Chchd10	coiled-coil-helix-coiled-coil-helix domain containing 10	protein-coding	-1.82645	7.06211	35.7543	0.000162659	0.0134015	0	GO:0007005	mitochondrion organization
103172	Chchd10	coiled-coil-helix-coiled-coil-helix domain containing 10	protein-coding	-1.82645	7.06211	35.7543	0.000162659	0.0134015	0	GO:0005758	mitochondrial intermembrane space
103172	Chchd10	coiled-coil-helix-coiled-coil-helix domain containing 10	protein-coding	-1.82645	7.06211	35.7543	0.000162659	0.0134015	0	GO:0006119	oxidative phosphorylation
103172	Chchd10	coiled-coil-helix-coiled-coil-helix domain containing 10	protein-coding	-1.82645	7.06211	35.7543	0.000162659	0.0134015	0	GO:0006754	ATP biosynthetic process
103172	Chchd10	coiled-coil-helix-coiled-coil-helix domain containing 10	protein-coding	-1.82645	7.06211	35.7543	0.000162659	0.0134015	0	GO:2000984	negative regulation of ATP citrate synthase activity
103172	Chchd10	coiled-coil-helix-coiled-coil-helix domain containing 10	protein-coding	-1.82645	7.06211	35.7543	0.000162659	0.0134015	0
22364	Vpreb3	pre-B lymphocyte gene 3	protein-coding	-6.10389	8.24031	115.162	1.20526e-06	0.00117369	0	GO:0002377	immunoglobulin production
22364	Vpreb3	pre-B lymphocyte gene 3	protein-coding	-6.10389	8.24031	115.162	1.20526e-06	0.00117369	0	GO:0006955	immune response
22364	Vpreb3	pre-B lymphocyte gene 3	protein-coding	-6.10389	8.24031	115.162	1.20526e-06	0.00117369	0	GO:0005615	extracellular space
22364	Vpreb3	pre-B lymphocyte gene 3	protein-coding	-6.10389	8.24031	115.162	1.20526e-06	0.00117369	0	GO:0003674	molecular_function
22364	Vpreb3	pre-B lymphocyte gene 3	protein-coding	-6.10389	8.24031	115.162	1.20526e-06	0.00117369	0	GO:0005783	endoplasmic reticulum
22364	Vpreb3	pre-B lymphocyte gene 3	protein-coding	-6.10389	8.24031	115.162	1.20526e-06	0.00117369	0	GO:0051025	negative regulation of immunoglobulin secretion
269053	Gpr152	G protein-coupled receptor 152	protein-coding	-5.35467	-0.00101599	22.0836	0.000950735	0.0373956	0	GO:0016020	membrane
269053	Gpr152	G protein-coupled receptor 152	protein-coding	-5.35467	-0.00101599	22.0836	0.000950735	0.0373956	0	GO:0016021	integral component of membrane
269053	Gpr152	G protein-coupled receptor 152	protein-coding	-5.35467	-0.00101599	22.0836	0.000950735	0.0373956	0	GO:0005886	plasma membrane
269053	Gpr152	G protein-coupled receptor 152	protein-coding	-5.35467	-0.00101599	22.0836	0.000950735	0.0373956	0	GO:0007186	G-protein coupled receptor signaling pathway
269053	Gpr152	G protein-coupled receptor 152	protein-coding	-5.35467	-0.00101599	22.0836	0.000950735	0.0373956	0	GO:0004930	G-protein coupled receptor activity
269053	Gpr152	G protein-coupled receptor 152	protein-coding	-5.35467	-0.00101599	22.0836	0.000950735	0.0373956	0	GO:0007165	signal transduction
17095	Lyl1	lymphoblastomic leukemia 1	protein-coding	-0.607378	6.22988	53.7193	3.19915e-05	0.00609426	0	GO:0003677	DNA binding
17095	Lyl1	lymphoblastomic leukemia 1	protein-coding	-0.607378	6.22988	53.7193	3.19915e-05	0.00609426	0	GO:0005634	nucleus
17095	Lyl1	lymphoblastomic leukemia 1	protein-coding	-0.607378	6.22988	53.7193	3.19915e-05	0.00609426	0	GO:0006355	regulation of transcription, DNA-templated
17095	Lyl1	lymphoblastomic leukemia 1	protein-coding	-0.607378	6.22988	53.7193	3.19915e-05	0.00609426	0	GO:0046983	protein dimerization activity
17095	Lyl1	lymphoblastomic leukemia 1	protein-coding	-0.607378	6.22988	53.7193	3.19915e-05	0.00609426	0	GO:0000977	RNA polymerase II regulatory region sequence-specific DNA binding
17095	Lyl1	lymphoblastomic leukemia 1	protein-coding	-0.607378	6.22988	53.7193	3.19915e-05	0.00609426	0	GO:0045893	positive regulation of transcription, DNA-templated
17095	Lyl1	lymphoblastomic leukemia 1	protein-coding	-0.607378	6.22988	53.7193	3.19915e-05	0.00609426	0	GO:0000981	RNA polymerase II transcription factor activity, sequence-specific DNA binding
17095	Lyl1	lymphoblastomic leukemia 1	protein-coding	-0.607378	6.22988	53.7193	3.19915e-05	0.00609426	0	GO:0006357	regulation of transcription by RNA polymerase II
17095	Lyl1	lymphoblastomic leukemia 1	protein-coding	-0.607378	6.22988	53.7193	3.19915e-05	0.00609426	0	GO:0001955	blood vessel maturation
17095	Lyl1	lymphoblastomic leukemia 1	protein-coding	-0.607378	6.22988	53.7193	3.19915e-05	0.00609426	0	GO:0030183	B cell differentiation
17095	Lyl1	lymphoblastomic leukemia 1	protein-coding	-0.607378	6.22988	53.7193	3.19915e-05	0.00609426	0	GO:0060216	definitive hemopoiesis
73660	Cabp4	calcium binding protein 4	protein-coding	-4.42617	1.36952	53.7824	3.18371e-05	0.00609426	0	GO:0046872	metal ion binding
73660	Cabp4	calcium binding protein 4	protein-coding	-4.42617	1.36952	53.7824	3.18371e-05	0.00609426	0	GO:0005509	calcium ion binding
73660	Cabp4	calcium binding protein 4	protein-coding	-4.42617	1.36952	53.7824	3.18371e-05	0.00609426	0	GO:0007165	signal transduction
73660	Cabp4	calcium binding protein 4	protein-coding	-4.42617	1.36952	53.7824	3.18371e-05	0.00609426	0	GO:0005829	cytosol
73660	Cabp4	calcium binding protein 4	protein-coding	-4.42617	1.36952	53.7824	3.18371e-05	0.00609426	0	GO:0005737	cytoplasm
73660	Cabp4	calcium binding protein 4	protein-coding	-4.42617	1.36952	53.7824	3.18371e-05	0.00609426	0	GO:0007601	visual perception
73660	Cabp4	calcium binding protein 4	protein-coding	-4.42617	1.36952	53.7824	3.18371e-05	0.00609426	0	GO:0005246	calcium channel regulator activity
73660	Cabp4	calcium binding protein 4	protein-coding	-4.42617	1.36952	53.7824	3.18371e-05	0.00609426	0	GO:0044325	ion channel binding
73660	Cabp4	calcium binding protein 4	protein-coding	-4.42617	1.36952	53.7824	3.18371e-05	0.00609426	0	GO:0007602	phototransduction
73660	Cabp4	calcium binding protein 4	protein-coding	-4.42617	1.36952	53.7824	3.18371e-05	0.00609426	0	GO:0046549	retinal cone cell development
73660	Cabp4	calcium binding protein 4	protein-coding	-4.42617	1.36952	53.7824	3.18371e-05	0.00609426	0	GO:0008594	photoreceptor cell morphogenesis
73660	Cabp4	calcium binding protein 4	protein-coding	-4.42617	1.36952	53.7824	3.18371e-05	0.00609426	0	GO:0060040	retinal bipolar neuron differentiation
107239	Carns1	carnosine synthase 1	protein-coding	-0.868122	5.49052	19.7039	0.00140118	0.0484119	0	GO:0005524	ATP binding
107239	Carns1	carnosine synthase 1	protein-coding	-0.868122	5.49052	19.7039	0.00140118	0.0484119	0	GO:0046872	metal ion binding
107239	Carns1	carnosine synthase 1	protein-coding	-0.868122	5.49052	19.7039	0.00140118	0.0484119	0	GO:0000166	nucleotide binding
107239	Carns1	carnosine synthase 1	protein-coding	-0.868122	5.49052	19.7039	0.00140118	0.0484119	0	GO:0016887	ATPase activity
107239	Carns1	carnosine synthase 1	protein-coding	-0.868122	5.49052	19.7039	0.00140118	0.0484119	0	GO:0047730	carnosine synthase activity
107239	Carns1	carnosine synthase 1	protein-coding	-0.868122	5.49052	19.7039	0.00140118	0.0484119	0	GO:0035499	carnosine biosynthetic process
225362	Reep2	receptor accessory protein 2	protein-coding	-2.98687	2.87218	47.7473	5.17815e-05	0.00736232	0	GO:0016020	membrane
225362	Reep2	receptor accessory protein 2	protein-coding	-2.98687	2.87218	47.7473	5.17815e-05	0.00736232	0	GO:0016021	integral component of membrane
225362	Reep2	receptor accessory protein 2	protein-coding	-2.98687	2.87218	47.7473	5.17815e-05	0.00736232	0	GO:0005783	endoplasmic reticulum
225362	Reep2	receptor accessory protein 2	protein-coding	-2.98687	2.87218	47.7473	5.17815e-05	0.00736232	0	GO:0005887	integral component of plasma membrane
225362	Reep2	receptor accessory protein 2	protein-coding	-2.98687	2.87218	47.7473	5.17815e-05	0.00736232	0	GO:0005789	endoplasmic reticulum membrane
225362	Reep2	receptor accessory protein 2	protein-coding	-2.98687	2.87218	47.7473	5.17815e-05	0.00736232	0	GO:0050913	sensory perception of bitter taste
225362	Reep2	receptor accessory protein 2	protein-coding	-2.98687	2.87218	47.7473	5.17815e-05	0.00736232	0	GO:0005881	cytoplasmic microtubule
225362	Reep2	receptor accessory protein 2	protein-coding	-2.98687	2.87218	47.7473	5.17815e-05	0.00736232	0	GO:0071786	endoplasmic reticulum tubular network organization
225362	Reep2	receptor accessory protein 2	protein-coding	-2.98687	2.87218	47.7473	5.17815e-05	0.00736232	0	GO:0050916	sensory perception of sweet taste
225362	Reep2	receptor accessory protein 2	protein-coding	-2.98687	2.87218	47.7473	5.17815e-05	0.00736232	0	GO:0032386	regulation of intracellular transport
225362	Reep2	receptor accessory protein 2	protein-coding	-2.98687	2.87218	47.7473	5.17815e-05	0.00736232	0	GO:0032596	protein transport into membrane raft
225362	Reep2	receptor accessory protein 2	protein-coding	-2.98687	2.87218	47.7473	5.17815e-05	0.00736232	0	GO:0031883	taste receptor binding
207728	Pde2a	phosphodiesterase 2A, cGMP-stimulated	protein-coding	-3.37723	8.92729	83.2815	5.00324e-06	0.00211106	0	GO:0016020	membrane
207728	Pde2a	phosphodiesterase 2A, cGMP-stimulated	protein-coding	-3.37723	8.92729	83.2815	5.00324e-06	0.00211106	0	GO:0005794	Golgi apparatus
207728	Pde2a	phosphodiesterase 2A, cGMP-stimulated	protein-coding	-3.37723	8.92729	83.2815	5.00324e-06	0.00211106	0	GO:0046872	metal ion binding
207728	Pde2a	phosphodiesterase 2A, cGMP-stimulated	protein-coding	-3.37723	8.92729	83.2815	5.00324e-06	0.00211106	0	GO:0005886	plasma membrane
207728	Pde2a	phosphodiesterase 2A, cGMP-stimulated	protein-coding	-3.37723	8.92729	83.2815	5.00324e-06	0.00211106	0	GO:0016787	hydrolase activity
207728	Pde2a	phosphodiesterase 2A, cGMP-stimulated	protein-coding	-3.37723	8.92729	83.2815	5.00324e-06	0.00211106	0	GO:0005634	nucleus
207728	Pde2a	phosphodiesterase 2A, cGMP-stimulated	protein-coding	-3.37723	8.92729	83.2815	5.00324e-06	0.00211106	0	GO:0048471	perinuclear region of cytoplasm
207728	Pde2a	phosphodiesterase 2A, cGMP-stimulated	protein-coding	-3.37723	8.92729	83.2815	5.00324e-06	0.00211106	0	GO:0007165	signal transduction
207728	Pde2a	phosphodiesterase 2A, cGMP-stimulated	protein-coding	-3.37723	8.92729	83.2815	5.00324e-06	0.00211106	0	GO:0005829	cytosol
207728	Pde2a	phosphodiesterase 2A, cGMP-stimulated	protein-coding	-3.37723	8.92729	83.2815	5.00324e-06	0.00211106	0	GO:0005737	cytoplasm
207728	Pde2a	phosphodiesterase 2A, cGMP-stimulated	protein-coding	-3.37723	8.92729	83.2815	5.00324e-06	0.00211106	0	GO:0000166	nucleotide binding
207728	Pde2a	phosphodiesterase 2A, cGMP-stimulated	protein-coding	-3.37723	8.92729	83.2815	5.00324e-06	0.00211106	0	GO:0042802	identical protein binding
207728	Pde2a	phosphodiesterase 2A, cGMP-stimulated	protein-coding	-3.37723	8.92729	83.2815	5.00324e-06	0.00211106	0	GO:0042803	protein homodimerization activity
207728	Pde2a	phosphodiesterase 2A, cGMP-stimulated	protein-coding	-3.37723	8.92729	83.2815	5.00324e-06	0.00211106	0	GO:0005739	mitochondrion
207728	Pde2a	phosphodiesterase 2A, cGMP-stimulated	protein-coding	-3.37723	8.92729	83.2815	5.00324e-06	0.00211106	0	GO:0005743	mitochondrial inner membrane
207728	Pde2a	phosphodiesterase 2A, cGMP-stimulated	protein-coding	-3.37723	8.92729	83.2815	5.00324e-06	0.00211106	0	GO:0008081	phosphoric diester hydrolase activity
207728	Pde2a	phosphodiesterase 2A, cGMP-stimulated	protein-coding	-3.37723	8.92729	83.2815	5.00324e-06	0.00211106	0	GO:0030552	cAMP binding
207728	Pde2a	phosphodiesterase 2A, cGMP-stimulated	protein-coding	-3.37723	8.92729	83.2815	5.00324e-06	0.00211106	0	GO:0005783	endoplasmic reticulum
207728	Pde2a	phosphodiesterase 2A, cGMP-stimulated	protein-coding	-3.37723	8.92729	83.2815	5.00324e-06	0.00211106	0	GO:0000122	negative regulation of transcription by RNA polymerase II
207728	Pde2a	phosphodiesterase 2A, cGMP-stimulated	protein-coding	-3.37723	8.92729	83.2815	5.00324e-06	0.00211106	0	GO:0004114	3',5'-cyclic-nucleotide phosphodiesterase activity
207728	Pde2a	phosphodiesterase 2A, cGMP-stimulated	protein-coding	-3.37723	8.92729	83.2815	5.00324e-06	0.00211106	0	GO:0030424	axon
207728	Pde2a	phosphodiesterase 2A, cGMP-stimulated	protein-coding	-3.37723	8.92729	83.2815	5.00324e-06	0.00211106	0	GO:0060548	negative regulation of cell death
207728	Pde2a	phosphodiesterase 2A, cGMP-stimulated	protein-coding	-3.37723	8.92729	83.2815	5.00324e-06	0.00211106	0	GO:0005759	mitochondrial matrix
207728	Pde2a	phosphodiesterase 2A, cGMP-stimulated	protein-coding	-3.37723	8.92729	83.2815	5.00324e-06	0.00211106	0	GO:0007507	heart development
207728	Pde2a	phosphodiesterase 2A, cGMP-stimulated	protein-coding	-3.37723	8.92729	83.2815	5.00324e-06	0.00211106	0	GO:0030425	dendrite
207728	Pde2a	phosphodiesterase 2A, cGMP-stimulated	protein-coding	-3.37723	8.92729	83.2815	5.00324e-06	0.00211106	0	GO:0003279	cardiac septum development
207728	Pde2a	phosphodiesterase 2A, cGMP-stimulated	protein-coding	-3.37723	8.92729	83.2815	5.00324e-06	0.00211106	0	GO:0035904	aorta development
207728	Pde2a	phosphodiesterase 2A, cGMP-stimulated	protein-coding	-3.37723	8.92729	83.2815	5.00324e-06	0.00211106	0	GO:0060976	coronary vasculature development
207728	Pde2a	phosphodiesterase 2A, cGMP-stimulated	protein-coding	-3.37723	8.92729	83.2815	5.00324e-06	0.00211106	0	GO:0045121	membrane raft
207728	Pde2a	phosphodiesterase 2A, cGMP-stimulated	protein-coding	-3.37723	8.92729	83.2815	5.00324e-06	0.00211106	0	GO:0010628	positive regulation of gene expression
207728	Pde2a	phosphodiesterase 2A, cGMP-stimulated	protein-coding	-3.37723	8.92729	83.2815	5.00324e-06	0.00211106	0	GO:0003281	ventricular septum development
207728	Pde2a	phosphodiesterase 2A, cGMP-stimulated	protein-coding	-3.37723	8.92729	83.2815	5.00324e-06	0.00211106	0	GO:0008144	drug binding
207728	Pde2a	phosphodiesterase 2A, cGMP-stimulated	protein-coding	-3.37723	8.92729	83.2815	5.00324e-06	0.00211106	0	GO:0035690	cellular response to drug
207728	Pde2a	phosphodiesterase 2A, cGMP-stimulated	protein-coding	-3.37723	8.92729	83.2815	5.00324e-06	0.00211106	0	GO:0004115	3',5'-cyclic-AMP phosphodiesterase activity
207728	Pde2a	phosphodiesterase 2A, cGMP-stimulated	protein-coding	-3.37723	8.92729	83.2815	5.00324e-06	0.00211106	0	GO:0005741	mitochondrial outer membrane
207728	Pde2a	phosphodiesterase 2A, cGMP-stimulated	protein-coding	-3.37723	8.92729	83.2815	5.00324e-06	0.00211106	0	GO:0010821	regulation of mitochondrion organization
207728	Pde2a	phosphodiesterase 2A, cGMP-stimulated	protein-coding	-3.37723	8.92729	83.2815	5.00324e-06	0.00211106	0	GO:0007193	adenylate cyclase-inhibiting G-protein coupled receptor signaling pathway
207728	Pde2a	phosphodiesterase 2A, cGMP-stimulated	protein-coding	-3.37723	8.92729	83.2815	5.00324e-06	0.00211106	0	GO:0097060	synaptic membrane
207728	Pde2a	phosphodiesterase 2A, cGMP-stimulated	protein-coding	-3.37723	8.92729	83.2815	5.00324e-06	0.00211106	0	GO:0061028	establishment of endothelial barrier
207728	Pde2a	phosphodiesterase 2A, cGMP-stimulated	protein-coding	-3.37723	8.92729	83.2815	5.00324e-06	0.00211106	0	GO:0071320	cellular response to cAMP
207728	Pde2a	phosphodiesterase 2A, cGMP-stimulated	protein-coding	-3.37723	8.92729	83.2815	5.00324e-06	0.00211106	0	GO:0030911	TPR domain binding
207728	Pde2a	phosphodiesterase 2A, cGMP-stimulated	protein-coding	-3.37723	8.92729	83.2815	5.00324e-06	0.00211106	0	GO:0030553	cGMP binding
207728	Pde2a	phosphodiesterase 2A, cGMP-stimulated	protein-coding	-3.37723	8.92729	83.2815	5.00324e-06	0.00211106	0	GO:0043116	negative regulation of vascular permeability
207728	Pde2a	phosphodiesterase 2A, cGMP-stimulated	protein-coding	-3.37723	8.92729	83.2815	5.00324e-06	0.00211106	0	GO:0050729	positive regulation of inflammatory response
207728	Pde2a	phosphodiesterase 2A, cGMP-stimulated	protein-coding	-3.37723	8.92729	83.2815	5.00324e-06	0.00211106	0	GO:0043951	negative regulation of cAMP-mediated signaling
207728	Pde2a	phosphodiesterase 2A, cGMP-stimulated	protein-coding	-3.37723	8.92729	83.2815	5.00324e-06	0.00211106	0	GO:0019934	cGMP-mediated signaling
207728	Pde2a	phosphodiesterase 2A, cGMP-stimulated	protein-coding	-3.37723	8.92729	83.2815	5.00324e-06	0.00211106	0	GO:0003170	heart valve development
207728	Pde2a	phosphodiesterase 2A, cGMP-stimulated	protein-coding	-3.37723	8.92729	83.2815	5.00324e-06	0.00211106	0	GO:0071222	cellular response to lipopolysaccharide
207728	Pde2a	phosphodiesterase 2A, cGMP-stimulated	protein-coding	-3.37723	8.92729	83.2815	5.00324e-06	0.00211106	0	GO:0019933	cAMP-mediated signaling
207728	Pde2a	phosphodiesterase 2A, cGMP-stimulated	protein-coding	-3.37723	8.92729	83.2815	5.00324e-06	0.00211106	0	GO:0047555	3',5'-cyclic-GMP phosphodiesterase activity
207728	Pde2a	phosphodiesterase 2A, cGMP-stimulated	protein-coding	-3.37723	8.92729	83.2815	5.00324e-06	0.00211106	0	GO:0046069	cGMP catabolic process
207728	Pde2a	phosphodiesterase 2A, cGMP-stimulated	protein-coding	-3.37723	8.92729	83.2815	5.00324e-06	0.00211106	0	GO:0071321	cellular response to cGMP
207728	Pde2a	phosphodiesterase 2A, cGMP-stimulated	protein-coding	-3.37723	8.92729	83.2815	5.00324e-06	0.00211106	0	GO:0097011	cellular response to granulocyte macrophage colony-stimulating factor stimulus
207728	Pde2a	phosphodiesterase 2A, cGMP-stimulated	protein-coding	-3.37723	8.92729	83.2815	5.00324e-06	0.00211106	0	GO:0043117	positive regulation of vascular permeability
207728	Pde2a	phosphodiesterase 2A, cGMP-stimulated	protein-coding	-3.37723	8.92729	83.2815	5.00324e-06	0.00211106	0	GO:0036006	cellular response to macrophage colony-stimulating factor stimulus
207728	Pde2a	phosphodiesterase 2A, cGMP-stimulated	protein-coding	-3.37723	8.92729	83.2815	5.00324e-06	0.00211106	0	GO:0004118	cGMP-stimulated cyclic-nucleotide phosphodiesterase activity
207728	Pde2a	phosphodiesterase 2A, cGMP-stimulated	protein-coding	-3.37723	8.92729	83.2815	5.00324e-06	0.00211106	0	GO:0071260	cellular response to mechanical stimulus
207728	Pde2a	phosphodiesterase 2A, cGMP-stimulated	protein-coding	-3.37723	8.92729	83.2815	5.00324e-06	0.00211106	0	GO:0097457	hippocampal mossy fiber
207728	Pde2a	phosphodiesterase 2A, cGMP-stimulated	protein-coding	-3.37723	8.92729	83.2815	5.00324e-06	0.00211106	0	GO:0033159	negative regulation of protein import into nucleus, translocation
207728	Pde2a	phosphodiesterase 2A, cGMP-stimulated	protein-coding	-3.37723	8.92729	83.2815	5.00324e-06	0.00211106	0	GO:0010749	regulation of nitric oxide mediated signal transduction
207728	Pde2a	phosphodiesterase 2A, cGMP-stimulated	protein-coding	-3.37723	8.92729	83.2815	5.00324e-06	0.00211106	0	GO:1904613	cellular response to 2,3,7,8-tetrachlorodibenzodioxine
207728	Pde2a	phosphodiesterase 2A, cGMP-stimulated	protein-coding	-3.37723	8.92729	83.2815	5.00324e-06	0.00211106	0	GO:0036004	GAF domain binding
207728	Pde2a	phosphodiesterase 2A, cGMP-stimulated	protein-coding	-3.37723	8.92729	83.2815	5.00324e-06	0.00211106	0
17869	Myc	myelocytomatosis oncogene	protein-coding	-1.54475	5.65633	61.7213	1.79587e-05	0.00431132	1	GO:0005634	nucleus
17869	Myc	myelocytomatosis oncogene	protein-coding	-1.54475	5.65633	61.7213	1.79587e-05	0.00431132	1	GO:0003700	DNA-binding transcription factor activity
17869	Myc	myelocytomatosis oncogene	protein-coding	-1.54475	5.65633	61.7213	1.79587e-05	0.00431132	1	GO:0006355	regulation of transcription, DNA-templated
17869	Myc	myelocytomatosis oncogene	protein-coding	-1.54475	5.65633	61.7213	1.79587e-05	0.00431132	1	GO:0003677	DNA binding
17869	Myc	myelocytomatosis oncogene	protein-coding	-1.54475	5.65633	61.7213	1.79587e-05	0.00431132	1	GO:0005654	nucleoplasm
17869	Myc	myelocytomatosis oncogene	protein-coding	-1.54475	5.65633	61.7213	1.79587e-05	0.00431132	1	GO:0016604	nuclear body
17869	Myc	myelocytomatosis oncogene	protein-coding	-1.54475	5.65633	61.7213	1.79587e-05	0.00431132	1	GO:0032991	protein-containing complex
17869	Myc	myelocytomatosis oncogene	protein-coding	-1.54475	5.65633	61.7213	1.79587e-05	0.00431132	1	GO:0010468	regulation of gene expression
17869	Myc	myelocytomatosis oncogene	protein-coding	-1.54475	5.65633	61.7213	1.79587e-05	0.00431132	1	GO:0005737	cytoplasm
17869	Myc	myelocytomatosis oncogene	protein-coding	-1.54475	5.65633	61.7213	1.79587e-05	0.00431132	1	GO:0046982	protein heterodimerization activity
17869	Myc	myelocytomatosis oncogene	protein-coding	-1.54475	5.65633	61.7213	1.79587e-05	0.00431132	1	GO:0045944	positive regulation of transcription by RNA polymerase II
17869	Myc	myelocytomatosis oncogene	protein-coding	-1.54475	5.65633	61.7213	1.79587e-05	0.00431132	1	GO:0006974	cellular response to DNA damage stimulus
17869	Myc	myelocytomatosis oncogene	protein-coding	-1.54475	5.65633	61.7213	1.79587e-05	0.00431132	1	GO:0005739	mitochondrion
17869	Myc	myelocytomatosis oncogene	protein-coding	-1.54475	5.65633	61.7213	1.79587e-05	0.00431132	1	GO:0046983	protein dimerization activity
17869	Myc	myelocytomatosis oncogene	protein-coding	-1.54475	5.65633	61.7213	1.79587e-05	0.00431132	1	GO:0005515	protein binding
17869	Myc	myelocytomatosis oncogene	protein-coding	-1.54475	5.65633	61.7213	1.79587e-05	0.00431132	1	GO:0006351	transcription, DNA-templated
17869	Myc	myelocytomatosis oncogene	protein-coding	-1.54475	5.65633	61.7213	1.79587e-05	0.00431132	1	GO:0010628	positive regulation of gene expression
17869	Myc	myelocytomatosis oncogene	protein-coding	-1.54475	5.65633	61.7213	1.79587e-05	0.00431132	1	GO:0045893	positive regulation of transcription, DNA-templated
17869	Myc	myelocytomatosis oncogene	protein-coding	-1.54475	5.65633	61.7213	1.79587e-05	0.00431132	1	GO:0000978	RNA polymerase II proximal promoter sequence-specific DNA binding
17869	Myc	myelocytomatosis oncogene	protein-coding	-1.54475	5.65633	61.7213	1.79587e-05	0.00431132	1	GO:0001077	transcriptional activator activity, RNA polymerase II proximal promoter sequence-specific DNA binding
17869	Myc	myelocytomatosis oncogene	protein-coding	-1.54475	5.65633	61.7213	1.79587e-05	0.00431132	1	GO:0035914	skeletal muscle cell differentiation
17869	Myc	myelocytomatosis oncogene	protein-coding	-1.54475	5.65633	61.7213	1.79587e-05	0.00431132	1	GO:0005730	nucleolus
17869	Myc	myelocytomatosis oncogene	protein-coding	-1.54475	5.65633	61.7213	1.79587e-05	0.00431132	1	GO:0010629	negative regulation of gene expression
17869	Myc	myelocytomatosis oncogene	protein-coding	-1.54475	5.65633	61.7213	1.79587e-05	0.00431132	1	GO:0070371	ERK1 and ERK2 cascade
17869	Myc	myelocytomatosis oncogene	protein-coding	-1.54475	5.65633	61.7213	1.79587e-05	0.00431132	1	GO:0032091	negative regulation of protein binding
17869	Myc	myelocytomatosis oncogene	protein-coding	-1.54475	5.65633	61.7213	1.79587e-05	0.00431132	1	GO:0000122	negative regulation of transcription by RNA polymerase II
17869	Myc	myelocytomatosis oncogene	protein-coding	-1.54475	5.65633	61.7213	1.79587e-05	0.00431132	1	GO:0030424	axon
17869	Myc	myelocytomatosis oncogene	protein-coding	-1.54475	5.65633	61.7213	1.79587e-05	0.00431132	1	GO:0006006	glucose metabolic process
17869	Myc	myelocytomatosis oncogene	protein-coding	-1.54475	5.65633	61.7213	1.79587e-05	0.00431132	1	GO:0050910	detection of mechanical stimulus involved in sensory perception of sound
17869	Myc	myelocytomatosis oncogene	protein-coding	-1.54475	5.65633	61.7213	1.79587e-05	0.00431132	1	GO:0060548	negative regulation of cell death
17869	Myc	myelocytomatosis oncogene	protein-coding	-1.54475	5.65633	61.7213	1.79587e-05	0.00431132	1	GO:0042981	regulation of apoptotic process
17869	Myc	myelocytomatosis oncogene	protein-coding	-1.54475	5.65633	61.7213	1.79587e-05	0.00431132	1	GO:0048705	skeletal system morphogenesis
17869	Myc	myelocytomatosis oncogene	protein-coding	-1.54475	5.65633	61.7213	1.79587e-05	0.00431132	1	GO:0006338	chromatin remodeling
17869	Myc	myelocytomatosis oncogene	protein-coding	-1.54475	5.65633	61.7213	1.79587e-05	0.00431132	1	GO:0006352	DNA-templated transcription, initiation
17869	Myc	myelocytomatosis oncogene	protein-coding	-1.54475	5.65633	61.7213	1.79587e-05	0.00431132	1	GO:0044877	protein-containing complex binding
17869	Myc	myelocytomatosis oncogene	protein-coding	-1.54475	5.65633	61.7213	1.79587e-05	0.00431132	1	GO:0016485	protein processing
17869	Myc	myelocytomatosis oncogene	protein-coding	-1.54475	5.65633	61.7213	1.79587e-05	0.00431132	1	GO:0000165	MAPK cascade
17869	Myc	myelocytomatosis oncogene	protein-coding	-1.54475	5.65633	61.7213	1.79587e-05	0.00431132	1	GO:0043280	positive regulation of cysteine-type endopeptidase activity involved in apoptotic process
17869	Myc	myelocytomatosis oncogene	protein-coding	-1.54475	5.65633	61.7213	1.79587e-05	0.00431132	1	GO:0008134	transcription factor binding
17869	Myc	myelocytomatosis oncogene	protein-coding	-1.54475	5.65633	61.7213	1.79587e-05	0.00431132	1	GO:0043565	sequence-specific DNA binding
17869	Myc	myelocytomatosis oncogene	protein-coding	-1.54475	5.65633	61.7213	1.79587e-05	0.00431132	1	GO:0000790	nuclear chromatin
17869	Myc	myelocytomatosis oncogene	protein-coding	-1.54475	5.65633	61.7213	1.79587e-05	0.00431132	1	GO:0006879	cellular iron ion homeostasis
17869	Myc	myelocytomatosis oncogene	protein-coding	-1.54475	5.65633	61.7213	1.79587e-05	0.00431132	1	GO:0043085	positive regulation of catalytic activity
17869	Myc	myelocytomatosis oncogene	protein-coding	-1.54475	5.65633	61.7213	1.79587e-05	0.00431132	1	GO:0003690	double-stranded DNA binding
17869	Myc	myelocytomatosis oncogene	protein-coding	-1.54475	5.65633	61.7213	1.79587e-05	0.00431132	1	GO:0048146	positive regulation of fibroblast proliferation
17869	Myc	myelocytomatosis oncogene	protein-coding	-1.54475	5.65633	61.7213	1.79587e-05	0.00431132	1	GO:0048471	perinuclear region of cytoplasm
17869	Myc	myelocytomatosis oncogene	protein-coding	-1.54475	5.65633	61.7213	1.79587e-05	0.00431132	1	GO:0006366	transcription by RNA polymerase II
17869	Myc	myelocytomatosis oncogene	protein-coding	-1.54475	5.65633	61.7213	1.79587e-05	0.00431132	1	GO:0008630	intrinsic apoptotic signaling pathway in response to DNA damage
17869	Myc	myelocytomatosis oncogene	protein-coding	-1.54475	5.65633	61.7213	1.79587e-05	0.00431132	1	GO:0010332	response to gamma radiation
17869	Myc	myelocytomatosis oncogene	protein-coding	-1.54475	5.65633	61.7213	1.79587e-05	0.00431132	1	GO:0070888	E-box binding
17869	Myc	myelocytomatosis oncogene	protein-coding	-1.54475	5.65633	61.7213	1.79587e-05	0.00431132	1	GO:0005819	spindle
17869	Myc	myelocytomatosis oncogene	protein-coding	-1.54475	5.65633	61.7213	1.79587e-05	0.00431132	1	GO:0006919	activation of cysteine-type endopeptidase activity involved in apoptotic process
17869	Myc	myelocytomatosis oncogene	protein-coding	-1.54475	5.65633	61.7213	1.79587e-05	0.00431132	1	GO:0051276	chromosome organization
17869	Myc	myelocytomatosis oncogene	protein-coding	-1.54475	5.65633	61.7213	1.79587e-05	0.00431132	1	GO:0005635	nuclear envelope
17869	Myc	myelocytomatosis oncogene	protein-coding	-1.54475	5.65633	61.7213	1.79587e-05	0.00431132	1	GO:0033613	activating transcription factor binding
17869	Myc	myelocytomatosis oncogene	protein-coding	-1.54475	5.65633	61.7213	1.79587e-05	0.00431132	1	GO:0043473	pigmentation
17869	Myc	myelocytomatosis oncogene	protein-coding	-1.54475	5.65633	61.7213	1.79587e-05	0.00431132	1	GO:0003729	mRNA binding
17869	Myc	myelocytomatosis oncogene	protein-coding	-1.54475	5.65633	61.7213	1.79587e-05	0.00431132	1	GO:0008283	cell proliferation
17869	Myc	myelocytomatosis oncogene	protein-coding	-1.54475	5.65633	61.7213	1.79587e-05	0.00431132	1	GO:2001022	positive regulation of response to DNA damage stimulus
17869	Myc	myelocytomatosis oncogene	protein-coding	-1.54475	5.65633	61.7213	1.79587e-05	0.00431132	1	GO:0035690	cellular response to drug
17869	Myc	myelocytomatosis oncogene	protein-coding	-1.54475	5.65633	61.7213	1.79587e-05	0.00431132	1	GO:0008284	positive regulation of cell proliferation
17869	Myc	myelocytomatosis oncogene	protein-coding	-1.54475	5.65633	61.7213	1.79587e-05	0.00431132	1	GO:0050679	positive regulation of epithelial cell proliferation
17869	Myc	myelocytomatosis oncogene	protein-coding	-1.54475	5.65633	61.7213	1.79587e-05	0.00431132	1	GO:0043388	positive regulation of DNA binding
17869	Myc	myelocytomatosis oncogene	protein-coding	-1.54475	5.65633	61.7213	1.79587e-05	0.00431132	1	GO:0000987	proximal promoter sequence-specific DNA binding
17869	Myc	myelocytomatosis oncogene	protein-coding	-1.54475	5.65633	61.7213	1.79587e-05	0.00431132	1	GO:2001171	positive regulation of ATP biosynthetic process
17869	Myc	myelocytomatosis oncogene	protein-coding	-1.54475	5.65633	61.7213	1.79587e-05	0.00431132	1	GO:0006865	amino acid transport
17869	Myc	myelocytomatosis oncogene	protein-coding	-1.54475	5.65633	61.7213	1.79587e-05	0.00431132	1	GO:0014911	positive regulation of smooth muscle cell migration
17869	Myc	myelocytomatosis oncogene	protein-coding	-1.54475	5.65633	61.7213	1.79587e-05	0.00431132	1	GO:0005791	rough endoplasmic reticulum
17869	Myc	myelocytomatosis oncogene	protein-coding	-1.54475	5.65633	61.7213	1.79587e-05	0.00431132	1	GO:0071456	cellular response to hypoxia
17869	Myc	myelocytomatosis oncogene	protein-coding	-1.54475	5.65633	61.7213	1.79587e-05	0.00431132	1	GO:0005719	nuclear euchromatin
17869	Myc	myelocytomatosis oncogene	protein-coding	-1.54475	5.65633	61.7213	1.79587e-05	0.00431132	1	GO:0048661	positive regulation of smooth muscle cell proliferation
17869	Myc	myelocytomatosis oncogene	protein-coding	-1.54475	5.65633	61.7213	1.79587e-05	0.00431132	1	GO:0048147	negative regulation of fibroblast proliferation
17869	Myc	myelocytomatosis oncogene	protein-coding	-1.54475	5.65633	61.7213	1.79587e-05	0.00431132	1	GO:0007346	regulation of mitotic cell cycle
17869	Myc	myelocytomatosis oncogene	protein-coding	-1.54475	5.65633	61.7213	1.79587e-05	0.00431132	1	GO:2001235	positive regulation of apoptotic signaling pathway
17869	Myc	myelocytomatosis oncogene	protein-coding	-1.54475	5.65633	61.7213	1.79587e-05	0.00431132	1	GO:0001783	B cell apoptotic process
17869	Myc	myelocytomatosis oncogene	protein-coding	-1.54475	5.65633	61.7213	1.79587e-05	0.00431132	1	GO:0009314	response to radiation
17869	Myc	myelocytomatosis oncogene	protein-coding	-1.54475	5.65633	61.7213	1.79587e-05	0.00431132	1	GO:0007050	cell cycle arrest
17869	Myc	myelocytomatosis oncogene	protein-coding	-1.54475	5.65633	61.7213	1.79587e-05	0.00431132	1	GO:2000573	positive regulation of DNA biosynthetic process
17869	Myc	myelocytomatosis oncogene	protein-coding	-1.54475	5.65633	61.7213	1.79587e-05	0.00431132	1	GO:0000981	RNA polymerase II transcription factor activity, sequence-specific DNA binding
17869	Myc	myelocytomatosis oncogene	protein-coding	-1.54475	5.65633	61.7213	1.79587e-05	0.00431132	1	GO:0070491	repressing transcription factor binding
17869	Myc	myelocytomatosis oncogene	protein-coding	-1.54475	5.65633	61.7213	1.79587e-05	0.00431132	1	GO:0032204	regulation of telomere maintenance
17869	Myc	myelocytomatosis oncogene	protein-coding	-1.54475	5.65633	61.7213	1.79587e-05	0.00431132	1	GO:0045787	positive regulation of cell cycle
17869	Myc	myelocytomatosis oncogene	protein-coding	-1.54475	5.65633	61.7213	1.79587e-05	0.00431132	1	GO:0031625	ubiquitin protein ligase binding
17869	Myc	myelocytomatosis oncogene	protein-coding	-1.54475	5.65633	61.7213	1.79587e-05	0.00431132	1	GO:0016055	Wnt signaling pathway
17869	Myc	myelocytomatosis oncogene	protein-coding	-1.54475	5.65633	61.7213	1.79587e-05	0.00431132	1	GO:0019087	transformation of host cell by virus
17869	Myc	myelocytomatosis oncogene	protein-coding	-1.54475	5.65633	61.7213	1.79587e-05	0.00431132	1	GO:0042474	middle ear morphogenesis
17869	Myc	myelocytomatosis oncogene	protein-coding	-1.54475	5.65633	61.7213	1.79587e-05	0.00431132	1	GO:0051782	negative regulation of cell division
17869	Myc	myelocytomatosis oncogene	protein-coding	-1.54475	5.65633	61.7213	1.79587e-05	0.00431132	1	GO:0000320	re-entry into mitotic cell cycle
17869	Myc	myelocytomatosis oncogene	protein-coding	-1.54475	5.65633	61.7213	1.79587e-05	0.00431132	1	GO:0002082	regulation of oxidative phosphorylation
17869	Myc	myelocytomatosis oncogene	protein-coding	-1.54475	5.65633	61.7213	1.79587e-05	0.00431132	1	GO:0002904	positive regulation of B cell apoptotic process
17869	Myc	myelocytomatosis oncogene	protein-coding	-1.54475	5.65633	61.7213	1.79587e-05	0.00431132	1	GO:0006848	pyruvate transport
17869	Myc	myelocytomatosis oncogene	protein-coding	-1.54475	5.65633	61.7213	1.79587e-05	0.00431132	1	GO:0007007	inner mitochondrial membrane organization
17869	Myc	myelocytomatosis oncogene	protein-coding	-1.54475	5.65633	61.7213	1.79587e-05	0.00431132	1	GO:0010918	positive regulation of mitochondrial membrane potential
17869	Myc	myelocytomatosis oncogene	protein-coding	-1.54475	5.65633	61.7213	1.79587e-05	0.00431132	1	GO:0032986	protein-DNA complex disassembly
17869	Myc	myelocytomatosis oncogene	protein-coding	-1.54475	5.65633	61.7213	1.79587e-05	0.00431132	1	GO:0035457	cellular response to interferon-alpha
17869	Myc	myelocytomatosis oncogene	protein-coding	-1.54475	5.65633	61.7213	1.79587e-05	0.00431132	1	GO:0043279	response to alkaloid
17869	Myc	myelocytomatosis oncogene	protein-coding	-1.54475	5.65633	61.7213	1.79587e-05	0.00431132	1	GO:0044336	canonical Wnt signaling pathway involved in negative regulation of apoptotic process
17869	Myc	myelocytomatosis oncogene	protein-coding	-1.54475	5.65633	61.7213	1.79587e-05	0.00431132	1	GO:0044337	canonical Wnt signaling pathway involved in positive regulation of apoptotic process
17869	Myc	myelocytomatosis oncogene	protein-coding	-1.54475	5.65633	61.7213	1.79587e-05	0.00431132	1	GO:0045656	negative regulation of monocyte differentiation
17869	Myc	myelocytomatosis oncogene	protein-coding	-1.54475	5.65633	61.7213	1.79587e-05	0.00431132	1	GO:0045821	positive regulation of glycolytic process
17869	Myc	myelocytomatosis oncogene	protein-coding	-1.54475	5.65633	61.7213	1.79587e-05	0.00431132	1	GO:0046325	negative regulation of glucose import
17869	Myc	myelocytomatosis oncogene	protein-coding	-1.54475	5.65633	61.7213	1.79587e-05	0.00431132	1	GO:0046722	lactic acid secretion
17869	Myc	myelocytomatosis oncogene	protein-coding	-1.54475	5.65633	61.7213	1.79587e-05	0.00431132	1	GO:0060252	positive regulation of glial cell proliferation
17869	Myc	myelocytomatosis oncogene	protein-coding	-1.54475	5.65633	61.7213	1.79587e-05	0.00431132	1	GO:1901857	positive regulation of cellular respiration
17869	Myc	myelocytomatosis oncogene	protein-coding	-1.54475	5.65633	61.7213	1.79587e-05	0.00431132	1	GO:1903862	positive regulation of oxidative phosphorylation
17869	Myc	myelocytomatosis oncogene	protein-coding	-1.54475	5.65633	61.7213	1.79587e-05	0.00431132	1	GO:0071074	eukaryotic initiation factor eIF2 binding
17869	Myc	myelocytomatosis oncogene	protein-coding	-1.54475	5.65633	61.7213	1.79587e-05	0.00431132	1	GO:0001658	branching involved in ureteric bud morphogenesis
17869	Myc	myelocytomatosis oncogene	protein-coding	-1.54475	5.65633	61.7213	1.79587e-05	0.00431132	1	GO:0002053	positive regulation of mesenchymal cell proliferation
17869	Myc	myelocytomatosis oncogene	protein-coding	-1.54475	5.65633	61.7213	1.79587e-05	0.00431132	1	GO:0051973	positive regulation of telomerase activity
17869	Myc	myelocytomatosis oncogene	protein-coding	-1.54475	5.65633	61.7213	1.79587e-05	0.00431132	1	GO:0090096	positive regulation of metanephric cap mesenchymal cell proliferation
17869	Myc	myelocytomatosis oncogene	protein-coding	-1.54475	5.65633	61.7213	1.79587e-05	0.00431132	1	GO:0044195	nucleoplasmic reticulum
17869	Myc	myelocytomatosis oncogene	protein-coding	-1.54475	5.65633	61.7213	1.79587e-05	0.00431132	1	GO:0001541	ovarian follicle development
17869	Myc	myelocytomatosis oncogene	protein-coding	-1.54475	5.65633	61.7213	1.79587e-05	0.00431132	1	GO:0001701	in utero embryonic development
17869	Myc	myelocytomatosis oncogene	protein-coding	-1.54475	5.65633	61.7213	1.79587e-05	0.00431132	1	GO:0009611	response to wounding
17869	Myc	myelocytomatosis oncogene	protein-coding	-1.54475	5.65633	61.7213	1.79587e-05	0.00431132	1	GO:0009812	flavonoid metabolic process
17869	Myc	myelocytomatosis oncogene	protein-coding	-1.54475	5.65633	61.7213	1.79587e-05	0.00431132	1	GO:0021854	hypothalamus development
17869	Myc	myelocytomatosis oncogene	protein-coding	-1.54475	5.65633	61.7213	1.79587e-05	0.00431132	1	GO:0030728	ovulation
17869	Myc	myelocytomatosis oncogene	protein-coding	-1.54475	5.65633	61.7213	1.79587e-05	0.00431132	1	GO:0032355	response to estradiol
17869	Myc	myelocytomatosis oncogene	protein-coding	-1.54475	5.65633	61.7213	1.79587e-05	0.00431132	1	GO:0032869	cellular response to insulin stimulus
17869	Myc	myelocytomatosis oncogene	protein-coding	-1.54475	5.65633	61.7213	1.79587e-05	0.00431132	1	GO:0036120	cellular response to platelet-derived growth factor stimulus
17869	Myc	myelocytomatosis oncogene	protein-coding	-1.54475	5.65633	61.7213	1.79587e-05	0.00431132	1	GO:0044344	cellular response to fibroblast growth factor stimulus
17869	Myc	myelocytomatosis oncogene	protein-coding	-1.54475	5.65633	61.7213	1.79587e-05	0.00431132	1	GO:0044752	response to human chorionic gonadotropin
17869	Myc	myelocytomatosis oncogene	protein-coding	-1.54475	5.65633	61.7213	1.79587e-05	0.00431132	1	GO:0045023	G0 to G1 transition
17869	Myc	myelocytomatosis oncogene	protein-coding	-1.54475	5.65633	61.7213	1.79587e-05	0.00431132	1	GO:0045471	response to ethanol
17869	Myc	myelocytomatosis oncogene	protein-coding	-1.54475	5.65633	61.7213	1.79587e-05	0.00431132	1	GO:0071300	cellular response to retinoic acid
17869	Myc	myelocytomatosis oncogene	protein-coding	-1.54475	5.65633	61.7213	1.79587e-05	0.00431132	1	GO:0071322	cellular response to carbohydrate stimulus
17869	Myc	myelocytomatosis oncogene	protein-coding	-1.54475	5.65633	61.7213	1.79587e-05	0.00431132	1	GO:0071346	cellular response to interferon-gamma
17869	Myc	myelocytomatosis oncogene	protein-coding	-1.54475	5.65633	61.7213	1.79587e-05	0.00431132	1	GO:0071347	cellular response to interleukin-1
17869	Myc	myelocytomatosis oncogene	protein-coding	-1.54475	5.65633	61.7213	1.79587e-05	0.00431132	1	GO:0071364	cellular response to epidermal growth factor stimulus
17869	Myc	myelocytomatosis oncogene	protein-coding	-1.54475	5.65633	61.7213	1.79587e-05	0.00431132	1	GO:0071378	cellular response to growth hormone stimulus
17869	Myc	myelocytomatosis oncogene	protein-coding	-1.54475	5.65633	61.7213	1.79587e-05	0.00431132	1	GO:0071391	cellular response to estrogen stimulus
17869	Myc	myelocytomatosis oncogene	protein-coding	-1.54475	5.65633	61.7213	1.79587e-05	0.00431132	1	GO:0071394	cellular response to testosterone stimulus
17869	Myc	myelocytomatosis oncogene	protein-coding	-1.54475	5.65633	61.7213	1.79587e-05	0.00431132	1	GO:0071407	cellular response to organic cyclic compound
17869	Myc	myelocytomatosis oncogene	protein-coding	-1.54475	5.65633	61.7213	1.79587e-05	0.00431132	1	GO:0071409	cellular response to cycloheximide
17869	Myc	myelocytomatosis oncogene	protein-coding	-1.54475	5.65633	61.7213	1.79587e-05	0.00431132	1	GO:0071464	cellular response to hydrostatic pressure
17869	Myc	myelocytomatosis oncogene	protein-coding	-1.54475	5.65633	61.7213	1.79587e-05	0.00431132	1	GO:0071966	fungal-type cell wall polysaccharide metabolic process
17869	Myc	myelocytomatosis oncogene	protein-coding	-1.54475	5.65633	61.7213	1.79587e-05	0.00431132	1	GO:0097421	liver regeneration
17869	Myc	myelocytomatosis oncogene	protein-coding	-1.54475	5.65633	61.7213	1.79587e-05	0.00431132	1	GO:1903841	cellular response to arsenite(3-)
17869	Myc	myelocytomatosis oncogene	protein-coding	-1.54475	5.65633	61.7213	1.79587e-05	0.00431132	1	GO:1904385	cellular response to angiotensin
17869	Myc	myelocytomatosis oncogene	protein-coding	-1.54475	5.65633	61.7213	1.79587e-05	0.00431132	1	GO:1904586	cellular response to putrescine
17869	Myc	myelocytomatosis oncogene	protein-coding	-1.54475	5.65633	61.7213	1.79587e-05	0.00431132	1	GO:1904620	cellular response to dimethyl sulfoxide
17869	Myc	myelocytomatosis oncogene	protein-coding	-1.54475	5.65633	61.7213	1.79587e-05	0.00431132	1	GO:1904628	cellular response to phorbol 13-acetate 12-myristate
17869	Myc	myelocytomatosis oncogene	protein-coding	-1.54475	5.65633	61.7213	1.79587e-05	0.00431132	1	GO:1990646	cellular response to prolactin
17869	Myc	myelocytomatosis oncogene	protein-coding	-1.54475	5.65633	61.7213	1.79587e-05	0.00431132	1	GO:1990858	cellular response to lectin
17869	Myc	myelocytomatosis oncogene	protein-coding	-1.54475	5.65633	61.7213	1.79587e-05	0.00431132	1	GO:1990859	cellular response to endothelin
12700	Cish	cytokine inducible SH2-containing protein	protein-coding	-1.13391	2.34163	24.3748	0.000672946	0.0291903	0	GO:0005515	protein binding
12700	Cish	cytokine inducible SH2-containing protein	protein-coding	-1.13391	2.34163	24.3748	0.000672946	0.0291903	0	GO:0005622	intracellular
12700	Cish	cytokine inducible SH2-containing protein	protein-coding	-1.13391	2.34163	24.3748	0.000672946	0.0291903	0	GO:0035556	intracellular signal transduction
12700	Cish	cytokine inducible SH2-containing protein	protein-coding	-1.13391	2.34163	24.3748	0.000672946	0.0291903	0	GO:0005886	plasma membrane
12700	Cish	cytokine inducible SH2-containing protein	protein-coding	-1.13391	2.34163	24.3748	0.000672946	0.0291903	0	GO:0043551	regulation of phosphatidylinositol 3-kinase activity
12700	Cish	cytokine inducible SH2-containing protein	protein-coding	-1.13391	2.34163	24.3748	0.000672946	0.0291903	0	GO:0016567	protein ubiquitination
12700	Cish	cytokine inducible SH2-containing protein	protein-coding	-1.13391	2.34163	24.3748	0.000672946	0.0291903	0	GO:0046935	1-phosphatidylinositol-3-kinase regulator activity
12700	Cish	cytokine inducible SH2-containing protein	protein-coding	-1.13391	2.34163	24.3748	0.000672946	0.0291903	0	GO:0046854	phosphatidylinositol phosphorylation
12700	Cish	cytokine inducible SH2-containing protein	protein-coding	-1.13391	2.34163	24.3748	0.000672946	0.0291903	0	GO:0005942	phosphatidylinositol 3-kinase complex
12700	Cish	cytokine inducible SH2-containing protein	protein-coding	-1.13391	2.34163	24.3748	0.000672946	0.0291903	0	GO:0007205	protein kinase C-activating G-protein coupled receptor signaling pathway
12700	Cish	cytokine inducible SH2-containing protein	protein-coding	-1.13391	2.34163	24.3748	0.000672946	0.0291903	0	GO:0009968	negative regulation of signal transduction
12700	Cish	cytokine inducible SH2-containing protein	protein-coding	-1.13391	2.34163	24.3748	0.000672946	0.0291903	0	GO:0040008	regulation of growth
12700	Cish	cytokine inducible SH2-containing protein	protein-coding	-1.13391	2.34163	24.3748	0.000672946	0.0291903	0	GO:0046627	negative regulation of insulin receptor signaling pathway
12700	Cish	cytokine inducible SH2-containing protein	protein-coding	-1.13391	2.34163	24.3748	0.000672946	0.0291903	0
114643	Oas1c	2'-5' oligoadenylate synthetase 1C	protein-coding	-1.14474	3.21708	20.4086	0.00124496	0.0446774	0	GO:0005524	ATP binding
114643	Oas1c	2'-5' oligoadenylate synthetase 1C	protein-coding	-1.14474	3.21708	20.4086	0.00124496	0.0446774	0	GO:0005634	nucleus
114643	Oas1c	2'-5' oligoadenylate synthetase 1C	protein-coding	-1.14474	3.21708	20.4086	0.00124496	0.0446774	0	GO:0005654	nucleoplasm
114643	Oas1c	2'-5' oligoadenylate synthetase 1C	protein-coding	-1.14474	3.21708	20.4086	0.00124496	0.0446774	0	GO:0005829	cytosol
114643	Oas1c	2'-5' oligoadenylate synthetase 1C	protein-coding	-1.14474	3.21708	20.4086	0.00124496	0.0446774	0	GO:0003723	RNA binding
114643	Oas1c	2'-5' oligoadenylate synthetase 1C	protein-coding	-1.14474	3.21708	20.4086	0.00124496	0.0446774	0	GO:0016740	transferase activity
114643	Oas1c	2'-5' oligoadenylate synthetase 1C	protein-coding	-1.14474	3.21708	20.4086	0.00124496	0.0446774	0	GO:0006955	immune response
114643	Oas1c	2'-5' oligoadenylate synthetase 1C	protein-coding	-1.14474	3.21708	20.4086	0.00124496	0.0446774	0	GO:0003725	double-stranded RNA binding
114643	Oas1c	2'-5' oligoadenylate synthetase 1C	protein-coding	-1.14474	3.21708	20.4086	0.00124496	0.0446774	0	GO:0045071	negative regulation of viral genome replication
114643	Oas1c	2'-5' oligoadenylate synthetase 1C	protein-coding	-1.14474	3.21708	20.4086	0.00124496	0.0446774	0	GO:0051607	defense response to virus
114643	Oas1c	2'-5' oligoadenylate synthetase 1C	protein-coding	-1.14474	3.21708	20.4086	0.00124496	0.0446774	0	GO:0060700	regulation of ribonuclease activity
114643	Oas1c	2'-5' oligoadenylate synthetase 1C	protein-coding	-1.14474	3.21708	20.4086	0.00124496	0.0446774	0
16192	Il5ra	interleukin 5 receptor, alpha	protein-coding	-5.93549	1.64007	36.4076	0.000237355	0.0155893	0	GO:0016020	membrane
16192	Il5ra	interleukin 5 receptor, alpha	protein-coding	-5.93549	1.64007	36.4076	0.000237355	0.0155893	0	GO:0016021	integral component of membrane
16192	Il5ra	interleukin 5 receptor, alpha	protein-coding	-5.93549	1.64007	36.4076	0.000237355	0.0155893	0	GO:0009897	external side of plasma membrane
16192	Il5ra	interleukin 5 receptor, alpha	protein-coding	-5.93549	1.64007	36.4076	0.000237355	0.0155893	0	GO:0019221	cytokine-mediated signaling pathway
16192	Il5ra	interleukin 5 receptor, alpha	protein-coding	-5.93549	1.64007	36.4076	0.000237355	0.0155893	0	GO:0071310	cellular response to organic substance
16192	Il5ra	interleukin 5 receptor, alpha	protein-coding	-5.93549	1.64007	36.4076	0.000237355	0.0155893	0	GO:0004896	cytokine receptor activity
16192	Il5ra	interleukin 5 receptor, alpha	protein-coding	-5.93549	1.64007	36.4076	0.000237355	0.0155893	0	GO:0019955	cytokine binding
16192	Il5ra	interleukin 5 receptor, alpha	protein-coding	-5.93549	1.64007	36.4076	0.000237355	0.0155893	0	GO:0043235	receptor complex
16192	Il5ra	interleukin 5 receptor, alpha	protein-coding	-5.93549	1.64007	36.4076	0.000237355	0.0155893	0	GO:0002437	inflammatory response to antigenic stimulus
16192	Il5ra	interleukin 5 receptor, alpha	protein-coding	-5.93549	1.64007	36.4076	0.000237355	0.0155893	0	GO:0032674	regulation of interleukin-5 production
16192	Il5ra	interleukin 5 receptor, alpha	protein-coding	-5.93549	1.64007	36.4076	0.000237355	0.0155893	0
76041	Ccdc125	coiled-coil domain containing 125	protein-coding	-1.13176	4.84248	24.6618	0.000645547	0.0286261	0	GO:2000145	regulation of cell motility
76041	Ccdc125	coiled-coil domain containing 125	protein-coding	-1.13176	4.84248	24.6618	0.000645547	0.0286261	0	GO:0003674	molecular_function
76041	Ccdc125	coiled-coil domain containing 125	protein-coding	-1.13176	4.84248	24.6618	0.000645547	0.0286261	0	GO:0005737	cytoplasm
76041	Ccdc125	coiled-coil domain containing 125	protein-coding	-1.13176	4.84248	24.6618	0.000645547	0.0286261	0	GO:2000146	negative regulation of cell motility
76041	Ccdc125	coiled-coil domain containing 125	protein-coding	-1.13176	4.84248	24.6618	0.000645547	0.0286261	0	GO:0090630	activation of GTPase activity
76041	Ccdc125	coiled-coil domain containing 125	protein-coding	-1.13176	4.84248	24.6618	0.000645547	0.0286261	0	GO:0035024	negative regulation of Rho protein signal transduction
73182	Pear1	platelet endothelial aggregation receptor 1	protein-coding	-1.78869	4.42262	26.2404	0.000516863	0.0249043	0
73182	Pear1	platelet endothelial aggregation receptor 1	protein-coding	-1.78869	4.42262	26.2404	0.000516863	0.0249043	0	GO:0016020	membrane
73182	Pear1	platelet endothelial aggregation receptor 1	protein-coding	-1.78869	4.42262	26.2404	0.000516863	0.0249043	0	GO:0016021	integral component of membrane
73182	Pear1	platelet endothelial aggregation receptor 1	protein-coding	-1.78869	4.42262	26.2404	0.000516863	0.0249043	0	GO:0005886	plasma membrane
73182	Pear1	platelet endothelial aggregation receptor 1	protein-coding	-1.78869	4.42262	26.2404	0.000516863	0.0249043	0	GO:0001891	phagocytic cup
73182	Pear1	platelet endothelial aggregation receptor 1	protein-coding	-1.78869	4.42262	26.2404	0.000516863	0.0249043	0	GO:0043654	recognition of apoptotic cell
73182	Pear1	platelet endothelial aggregation receptor 1	protein-coding	-1.78869	4.42262	26.2404	0.000516863	0.0249043	0	GO:0045746	negative regulation of Notch signaling pathway
14786	Grb7	growth factor receptor bound protein 7	protein-coding	-4.14844	2.6178	66.2729	1.33077e-05	0.00349615	0	GO:0016020	membrane
14786	Grb7	growth factor receptor bound protein 7	protein-coding	-4.14844	2.6178	66.2729	1.33077e-05	0.00349615	0	GO:0005886	plasma membrane
14786	Grb7	growth factor receptor bound protein 7	protein-coding	-4.14844	2.6178	66.2729	1.33077e-05	0.00349615	0	GO:0007165	signal transduction
14786	Grb7	growth factor receptor bound protein 7	protein-coding	-4.14844	2.6178	66.2729	1.33077e-05	0.00349615	0	GO:0005829	cytosol
14786	Grb7	growth factor receptor bound protein 7	protein-coding	-4.14844	2.6178	66.2729	1.33077e-05	0.00349615	0	GO:0005737	cytoplasm
14786	Grb7	growth factor receptor bound protein 7	protein-coding	-4.14844	2.6178	66.2729	1.33077e-05	0.00349615	0	GO:0030054	cell junction
14786	Grb7	growth factor receptor bound protein 7	protein-coding	-4.14844	2.6178	66.2729	1.33077e-05	0.00349615	0	GO:0003723	RNA binding
14786	Grb7	growth factor receptor bound protein 7	protein-coding	-4.14844	2.6178	66.2729	1.33077e-05	0.00349615	0	GO:0005925	focal adhesion
14786	Grb7	growth factor receptor bound protein 7	protein-coding	-4.14844	2.6178	66.2729	1.33077e-05	0.00349615	0	GO:0042802	identical protein binding
14786	Grb7	growth factor receptor bound protein 7	protein-coding	-4.14844	2.6178	66.2729	1.33077e-05	0.00349615	0	GO:0042995	cell projection
14786	Grb7	growth factor receptor bound protein 7	protein-coding	-4.14844	2.6178	66.2729	1.33077e-05	0.00349615	0	GO:0008289	lipid binding
14786	Grb7	growth factor receptor bound protein 7	protein-coding	-4.14844	2.6178	66.2729	1.33077e-05	0.00349615	0	GO:0009967	positive regulation of signal transduction
14786	Grb7	growth factor receptor bound protein 7	protein-coding	-4.14844	2.6178	66.2729	1.33077e-05	0.00349615	0	GO:0005070	SH3/SH2 adaptor activity
14786	Grb7	growth factor receptor bound protein 7	protein-coding	-4.14844	2.6178	66.2729	1.33077e-05	0.00349615	0	GO:0019901	protein kinase binding
14786	Grb7	growth factor receptor bound protein 7	protein-coding	-4.14844	2.6178	66.2729	1.33077e-05	0.00349615	0	GO:0005515	protein binding
14786	Grb7	growth factor receptor bound protein 7	protein-coding	-4.14844	2.6178	66.2729	1.33077e-05	0.00349615	0	GO:0017148	negative regulation of translation
14786	Grb7	growth factor receptor bound protein 7	protein-coding	-4.14844	2.6178	66.2729	1.33077e-05	0.00349615	0	GO:0030335	positive regulation of cell migration
14786	Grb7	growth factor receptor bound protein 7	protein-coding	-4.14844	2.6178	66.2729	1.33077e-05	0.00349615	0	GO:0035091	phosphatidylinositol binding
14786	Grb7	growth factor receptor bound protein 7	protein-coding	-4.14844	2.6178	66.2729	1.33077e-05	0.00349615	0	GO:0010494	cytoplasmic stress granule
14786	Grb7	growth factor receptor bound protein 7	protein-coding	-4.14844	2.6178	66.2729	1.33077e-05	0.00349615	0	GO:0034063	stress granule assembly
14786	Grb7	growth factor receptor bound protein 7	protein-coding	-4.14844	2.6178	66.2729	1.33077e-05	0.00349615	0
107993	Bfsp2	beaded filament structural protein 2, phakinin	protein-coding	-2.20545	5.23952	38.9694	0.000116379	0.0111309	0
107993	Bfsp2	beaded filament structural protein 2, phakinin	protein-coding	-2.20545	5.23952	38.9694	0.000116379	0.0111309	0	GO:0016020	membrane
107993	Bfsp2	beaded filament structural protein 2, phakinin	protein-coding	-2.20545	5.23952	38.9694	0.000116379	0.0111309	0	GO:0005886	plasma membrane
107993	Bfsp2	beaded filament structural protein 2, phakinin	protein-coding	-2.20545	5.23952	38.9694	0.000116379	0.0111309	0	GO:0005515	protein binding
107993	Bfsp2	beaded filament structural protein 2, phakinin	protein-coding	-2.20545	5.23952	38.9694	0.000116379	0.0111309	0	GO:0005737	cytoplasm
107993	Bfsp2	beaded filament structural protein 2, phakinin	protein-coding	-2.20545	5.23952	38.9694	0.000116379	0.0111309	0	GO:0005856	cytoskeleton
107993	Bfsp2	beaded filament structural protein 2, phakinin	protein-coding	-2.20545	5.23952	38.9694	0.000116379	0.0111309	0	GO:0050896	response to stimulus
107993	Bfsp2	beaded filament structural protein 2, phakinin	protein-coding	-2.20545	5.23952	38.9694	0.000116379	0.0111309	0	GO:0005882	intermediate filament
107993	Bfsp2	beaded filament structural protein 2, phakinin	protein-coding	-2.20545	5.23952	38.9694	0.000116379	0.0111309	0	GO:0005198	structural molecule activity
107993	Bfsp2	beaded filament structural protein 2, phakinin	protein-coding	-2.20545	5.23952	38.9694	0.000116379	0.0111309	0	GO:0007601	visual perception
107993	Bfsp2	beaded filament structural protein 2, phakinin	protein-coding	-2.20545	5.23952	38.9694	0.000116379	0.0111309	0	GO:0045104	intermediate filament cytoskeleton organization
107993	Bfsp2	beaded filament structural protein 2, phakinin	protein-coding	-2.20545	5.23952	38.9694	0.000116379	0.0111309	0	GO:0007010	cytoskeleton organization
107993	Bfsp2	beaded filament structural protein 2, phakinin	protein-coding	-2.20545	5.23952	38.9694	0.000116379	0.0111309	0	GO:0048469	cell maturation
107993	Bfsp2	beaded filament structural protein 2, phakinin	protein-coding	-2.20545	5.23952	38.9694	0.000116379	0.0111309	0	GO:0070307	lens fiber cell development
107993	Bfsp2	beaded filament structural protein 2, phakinin	protein-coding	-2.20545	5.23952	38.9694	0.000116379	0.0111309	0	GO:0005212	structural constituent of eye lens
107993	Bfsp2	beaded filament structural protein 2, phakinin	protein-coding	-2.20545	5.23952	38.9694	0.000116379	0.0111309	0	GO:0005938	cell cortex
320495	Ipcef1	interaction protein for cytohesin exchange factors 1	protein-coding	-1.44463	4.59744	38.9199	0.00011696	0.0111309	0
320495	Ipcef1	interaction protein for cytohesin exchange factors 1	protein-coding	-1.44463	4.59744	38.9199	0.00011696	0.0111309	0	GO:0016020	membrane
320495	Ipcef1	interaction protein for cytohesin exchange factors 1	protein-coding	-1.44463	4.59744	38.9199	0.00011696	0.0111309	0	GO:0005886	plasma membrane
320495	Ipcef1	interaction protein for cytohesin exchange factors 1	protein-coding	-1.44463	4.59744	38.9199	0.00011696	0.0111309	0	GO:0005829	cytosol
320495	Ipcef1	interaction protein for cytohesin exchange factors 1	protein-coding	-1.44463	4.59744	38.9199	0.00011696	0.0111309	0	GO:0005737	cytoplasm
320495	Ipcef1	interaction protein for cytohesin exchange factors 1	protein-coding	-1.44463	4.59744	38.9199	0.00011696	0.0111309	0	GO:0019904	protein domain specific binding
12145	Cxcr5	chemokine (C-X-C motif) receptor 5	protein-coding	-1.96348	2.79471	36.0828	0.000157015	0.0132501	0	GO:0016020	membrane
12145	Cxcr5	chemokine (C-X-C motif) receptor 5	protein-coding	-1.96348	2.79471	36.0828	0.000157015	0.0132501	0	GO:0016021	integral component of membrane
12145	Cxcr5	chemokine (C-X-C motif) receptor 5	protein-coding	-1.96348	2.79471	36.0828	0.000157015	0.0132501	0	GO:0009897	external side of plasma membrane
12145	Cxcr5	chemokine (C-X-C motif) receptor 5	protein-coding	-1.96348	2.79471	36.0828	0.000157015	0.0132501	0	GO:0006955	immune response
12145	Cxcr5	chemokine (C-X-C motif) receptor 5	protein-coding	-1.96348	2.79471	36.0828	0.000157015	0.0132501	0	GO:0005886	plasma membrane
12145	Cxcr5	chemokine (C-X-C motif) receptor 5	protein-coding	-1.96348	2.79471	36.0828	0.000157015	0.0132501	0	GO:0019722	calcium-mediated signaling
12145	Cxcr5	chemokine (C-X-C motif) receptor 5	protein-coding	-1.96348	2.79471	36.0828	0.000157015	0.0132501	0	GO:0005622	intracellular
12145	Cxcr5	chemokine (C-X-C motif) receptor 5	protein-coding	-1.96348	2.79471	36.0828	0.000157015	0.0132501	0	GO:0007186	G-protein coupled receptor signaling pathway
12145	Cxcr5	chemokine (C-X-C motif) receptor 5	protein-coding	-1.96348	2.79471	36.0828	0.000157015	0.0132501	0	GO:0004930	G-protein coupled receptor activity
12145	Cxcr5	chemokine (C-X-C motif) receptor 5	protein-coding	-1.96348	2.79471	36.0828	0.000157015	0.0132501	0	GO:0007165	signal transduction
12145	Cxcr5	chemokine (C-X-C motif) receptor 5	protein-coding	-1.96348	2.79471	36.0828	0.000157015	0.0132501	0	GO:0006935	chemotaxis
12145	Cxcr5	chemokine (C-X-C motif) receptor 5	protein-coding	-1.96348	2.79471	36.0828	0.000157015	0.0132501	0	GO:0070098	chemokine-mediated signaling pathway
12145	Cxcr5	chemokine (C-X-C motif) receptor 5	protein-coding	-1.96348	2.79471	36.0828	0.000157015	0.0132501	0	GO:0042113	B cell activation
12145	Cxcr5	chemokine (C-X-C motif) receptor 5	protein-coding	-1.96348	2.79471	36.0828	0.000157015	0.0132501	0	GO:0016494	C-X-C chemokine receptor activity
12145	Cxcr5	chemokine (C-X-C motif) receptor 5	protein-coding	-1.96348	2.79471	36.0828	0.000157015	0.0132501	0	GO:0048535	lymph node development
12145	Cxcr5	chemokine (C-X-C motif) receptor 5	protein-coding	-1.96348	2.79471	36.0828	0.000157015	0.0132501	0	GO:0007204	positive regulation of cytosolic calcium ion concentration
12145	Cxcr5	chemokine (C-X-C motif) receptor 5	protein-coding	-1.96348	2.79471	36.0828	0.000157015	0.0132501	0	GO:0032467	positive regulation of cytokinesis
12145	Cxcr5	chemokine (C-X-C motif) receptor 5	protein-coding	-1.96348	2.79471	36.0828	0.000157015	0.0132501	0	GO:0030595	leukocyte chemotaxis
12145	Cxcr5	chemokine (C-X-C motif) receptor 5	protein-coding	-1.96348	2.79471	36.0828	0.000157015	0.0132501	0	GO:0016493	C-C chemokine receptor activity
12145	Cxcr5	chemokine (C-X-C motif) receptor 5	protein-coding	-1.96348	2.79471	36.0828	0.000157015	0.0132501	0	GO:0019956	chemokine binding
12145	Cxcr5	chemokine (C-X-C motif) receptor 5	protein-coding	-1.96348	2.79471	36.0828	0.000157015	0.0132501	0	GO:0019957	C-C chemokine binding
12145	Cxcr5	chemokine (C-X-C motif) receptor 5	protein-coding	-1.96348	2.79471	36.0828	0.000157015	0.0132501	0	GO:0060326	cell chemotaxis
12145	Cxcr5	chemokine (C-X-C motif) receptor 5	protein-coding	-1.96348	2.79471	36.0828	0.000157015	0.0132501	0
75564	Rsph9	radial spoke head 9 homolog (Chlamydomonas)	protein-coding	-2.71233	4.44041	54.4326	3.02978e-05	0.00609426	0
75564	Rsph9	radial spoke head 9 homolog (Chlamydomonas)	protein-coding	-2.71233	4.44041	54.4326	3.02978e-05	0.00609426	0	GO:0003674	molecular_function
75564	Rsph9	radial spoke head 9 homolog (Chlamydomonas)	protein-coding	-2.71233	4.44041	54.4326	3.02978e-05	0.00609426	0	GO:0005737	cytoplasm
75564	Rsph9	radial spoke head 9 homolog (Chlamydomonas)	protein-coding	-2.71233	4.44041	54.4326	3.02978e-05	0.00609426	0	GO:0005856	cytoskeleton
75564	Rsph9	radial spoke head 9 homolog (Chlamydomonas)	protein-coding	-2.71233	4.44041	54.4326	3.02978e-05	0.00609426	0	GO:0042995	cell projection
75564	Rsph9	radial spoke head 9 homolog (Chlamydomonas)	protein-coding	-2.71233	4.44041	54.4326	3.02978e-05	0.00609426	0	GO:0044458	motile cilium assembly
75564	Rsph9	radial spoke head 9 homolog (Chlamydomonas)	protein-coding	-2.71233	4.44041	54.4326	3.02978e-05	0.00609426	0	GO:0005929	cilium
75564	Rsph9	radial spoke head 9 homolog (Chlamydomonas)	protein-coding	-2.71233	4.44041	54.4326	3.02978e-05	0.00609426	0	GO:0003341	cilium movement
75564	Rsph9	radial spoke head 9 homolog (Chlamydomonas)	protein-coding	-2.71233	4.44041	54.4326	3.02978e-05	0.00609426	0	GO:0005930	axoneme
75564	Rsph9	radial spoke head 9 homolog (Chlamydomonas)	protein-coding	-2.71233	4.44041	54.4326	3.02978e-05	0.00609426	0	GO:0097729	9+2 motile cilium
75564	Rsph9	radial spoke head 9 homolog (Chlamydomonas)	protein-coding	-2.71233	4.44041	54.4326	3.02978e-05	0.00609426	0	GO:0035082	axoneme assembly
75564	Rsph9	radial spoke head 9 homolog (Chlamydomonas)	protein-coding	-2.71233	4.44041	54.4326	3.02978e-05	0.00609426	0	GO:0060294	cilium movement involved in cell motility
75564	Rsph9	radial spoke head 9 homolog (Chlamydomonas)	protein-coding	-2.71233	4.44041	54.4326	3.02978e-05	0.00609426	0	GO:0031514	motile cilium
73914	Irak3	interleukin-1 receptor-associated kinase 3	protein-coding	-2.66704	3.47904	72.9222	8.86165e-06	0.00293785	0	GO:0005634	nucleus
73914	Irak3	interleukin-1 receptor-associated kinase 3	protein-coding	-2.66704	3.47904	72.9222	8.86165e-06	0.00293785	0	GO:0005737	cytoplasm
73914	Irak3	interleukin-1 receptor-associated kinase 3	protein-coding	-2.66704	3.47904	72.9222	8.86165e-06	0.00293785	0	GO:0004672	protein kinase activity
73914	Irak3	interleukin-1 receptor-associated kinase 3	protein-coding	-2.66704	3.47904	72.9222	8.86165e-06	0.00293785	0	GO:0005524	ATP binding
73914	Irak3	interleukin-1 receptor-associated kinase 3	protein-coding	-2.66704	3.47904	72.9222	8.86165e-06	0.00293785	0	GO:0006468	protein phosphorylation
73914	Irak3	interleukin-1 receptor-associated kinase 3	protein-coding	-2.66704	3.47904	72.9222	8.86165e-06	0.00293785	0	GO:0016740	transferase activity
73914	Irak3	interleukin-1 receptor-associated kinase 3	protein-coding	-2.66704	3.47904	72.9222	8.86165e-06	0.00293785	0	GO:0007165	signal transduction
73914	Irak3	interleukin-1 receptor-associated kinase 3	protein-coding	-2.66704	3.47904	72.9222	8.86165e-06	0.00293785	0	GO:0000166	nucleotide binding
73914	Irak3	interleukin-1 receptor-associated kinase 3	protein-coding	-2.66704	3.47904	72.9222	8.86165e-06	0.00293785	0	GO:0042803	protein homodimerization activity
73914	Irak3	interleukin-1 receptor-associated kinase 3	protein-coding	-2.66704	3.47904	72.9222	8.86165e-06	0.00293785	0	GO:0046982	protein heterodimerization activity
73914	Irak3	interleukin-1 receptor-associated kinase 3	protein-coding	-2.66704	3.47904	72.9222	8.86165e-06	0.00293785	0	GO:0005886	plasma membrane
73914	Irak3	interleukin-1 receptor-associated kinase 3	protein-coding	-2.66704	3.47904	72.9222	8.86165e-06	0.00293785	0	GO:0019221	cytokine-mediated signaling pathway
73914	Irak3	interleukin-1 receptor-associated kinase 3	protein-coding	-2.66704	3.47904	72.9222	8.86165e-06	0.00293785	0	GO:0016301	kinase activity
73914	Irak3	interleukin-1 receptor-associated kinase 3	protein-coding	-2.66704	3.47904	72.9222	8.86165e-06	0.00293785	0	GO:0016310	phosphorylation
73914	Irak3	interleukin-1 receptor-associated kinase 3	protein-coding	-2.66704	3.47904	72.9222	8.86165e-06	0.00293785	0	GO:0004674	protein serine/threonine kinase activity
73914	Irak3	interleukin-1 receptor-associated kinase 3	protein-coding	-2.66704	3.47904	72.9222	8.86165e-06	0.00293785	0	GO:0035556	intracellular signal transduction
73914	Irak3	interleukin-1 receptor-associated kinase 3	protein-coding	-2.66704	3.47904	72.9222	8.86165e-06	0.00293785	0	GO:0002755	MyD88-dependent toll-like receptor signaling pathway
73914	Irak3	interleukin-1 receptor-associated kinase 3	protein-coding	-2.66704	3.47904	72.9222	8.86165e-06	0.00293785	0	GO:0000287	magnesium ion binding
73914	Irak3	interleukin-1 receptor-associated kinase 3	protein-coding	-2.66704	3.47904	72.9222	8.86165e-06	0.00293785	0	GO:0042981	regulation of apoptotic process
73914	Irak3	interleukin-1 receptor-associated kinase 3	protein-coding	-2.66704	3.47904	72.9222	8.86165e-06	0.00293785	0	GO:0006915	apoptotic process
73914	Irak3	interleukin-1 receptor-associated kinase 3	protein-coding	-2.66704	3.47904	72.9222	8.86165e-06	0.00293785	0	GO:0042177	negative regulation of protein catabolic process
73914	Irak3	interleukin-1 receptor-associated kinase 3	protein-coding	-2.66704	3.47904	72.9222	8.86165e-06	0.00293785	0	GO:0032088	negative regulation of NF-kappaB transcription factor activity
73914	Irak3	interleukin-1 receptor-associated kinase 3	protein-coding	-2.66704	3.47904	72.9222	8.86165e-06	0.00293785	0	GO:0051092	positive regulation of NF-kappaB transcription factor activity
73914	Irak3	interleukin-1 receptor-associated kinase 3	protein-coding	-2.66704	3.47904	72.9222	8.86165e-06	0.00293785	0	GO:0005515	protein binding
73914	Irak3	interleukin-1 receptor-associated kinase 3	protein-coding	-2.66704	3.47904	72.9222	8.86165e-06	0.00293785	0	GO:0046777	protein autophosphorylation
73914	Irak3	interleukin-1 receptor-associated kinase 3	protein-coding	-2.66704	3.47904	72.9222	8.86165e-06	0.00293785	0	GO:0070555	response to interleukin-1
73914	Irak3	interleukin-1 receptor-associated kinase 3	protein-coding	-2.66704	3.47904	72.9222	8.86165e-06	0.00293785	0	GO:0034122	negative regulation of toll-like receptor signaling pathway
73914	Irak3	interleukin-1 receptor-associated kinase 3	protein-coding	-2.66704	3.47904	72.9222	8.86165e-06	0.00293785	0	GO:0045824	negative regulation of innate immune response
73914	Irak3	interleukin-1 receptor-associated kinase 3	protein-coding	-2.66704	3.47904	72.9222	8.86165e-06	0.00293785	0	GO:0032695	negative regulation of interleukin-12 production
73914	Irak3	interleukin-1 receptor-associated kinase 3	protein-coding	-2.66704	3.47904	72.9222	8.86165e-06	0.00293785	0	GO:0032720	negative regulation of tumor necrosis factor production
73914	Irak3	interleukin-1 receptor-associated kinase 3	protein-coding	-2.66704	3.47904	72.9222	8.86165e-06	0.00293785	0	GO:0043407	negative regulation of MAP kinase activity
73914	Irak3	interleukin-1 receptor-associated kinase 3	protein-coding	-2.66704	3.47904	72.9222	8.86165e-06	0.00293785	0	GO:0032496	response to lipopolysaccharide
73914	Irak3	interleukin-1 receptor-associated kinase 3	protein-coding	-2.66704	3.47904	72.9222	8.86165e-06	0.00293785	0	GO:0032715	negative regulation of interleukin-6 production
73914	Irak3	interleukin-1 receptor-associated kinase 3	protein-coding	-2.66704	3.47904	72.9222	8.86165e-06	0.00293785	0	GO:0043242	negative regulation of protein complex disassembly
73914	Irak3	interleukin-1 receptor-associated kinase 3	protein-coding	-2.66704	3.47904	72.9222	8.86165e-06	0.00293785	0	GO:0070498	interleukin-1-mediated signaling pathway
73914	Irak3	interleukin-1 receptor-associated kinase 3	protein-coding	-2.66704	3.47904	72.9222	8.86165e-06	0.00293785	0	GO:0009615	response to virus
73914	Irak3	interleukin-1 receptor-associated kinase 3	protein-coding	-2.66704	3.47904	72.9222	8.86165e-06	0.00293785	0	GO:0001960	negative regulation of cytokine-mediated signaling pathway
73914	Irak3	interleukin-1 receptor-associated kinase 3	protein-coding	-2.66704	3.47904	72.9222	8.86165e-06	0.00293785	0	GO:0010933	positive regulation of macrophage tolerance induction
73914	Irak3	interleukin-1 receptor-associated kinase 3	protein-coding	-2.66704	3.47904	72.9222	8.86165e-06	0.00293785	0	GO:0010936	negative regulation of macrophage cytokine production
73914	Irak3	interleukin-1 receptor-associated kinase 3	protein-coding	-2.66704	3.47904	72.9222	8.86165e-06	0.00293785	0	GO:0032494	response to peptidoglycan
73914	Irak3	interleukin-1 receptor-associated kinase 3	protein-coding	-2.66704	3.47904	72.9222	8.86165e-06	0.00293785	0	GO:0043244	regulation of protein complex disassembly
73914	Irak3	interleukin-1 receptor-associated kinase 3	protein-coding	-2.66704	3.47904	72.9222	8.86165e-06	0.00293785	0	GO:0043330	response to exogenous dsRNA
73914	Irak3	interleukin-1 receptor-associated kinase 3	protein-coding	-2.66704	3.47904	72.9222	8.86165e-06	0.00293785	0
18576	Pde3b	phosphodiesterase 3B, cGMP-inhibited	protein-coding	-0.778874	5.82892	34.7812	0.000180875	0.0137646	0	GO:0016020	membrane
18576	Pde3b	phosphodiesterase 3B, cGMP-inhibited	protein-coding	-0.778874	5.82892	34.7812	0.000180875	0.0137646	0	GO:0016021	integral component of membrane
18576	Pde3b	phosphodiesterase 3B, cGMP-inhibited	protein-coding	-0.778874	5.82892	34.7812	0.000180875	0.0137646	0	GO:0046872	metal ion binding
18576	Pde3b	phosphodiesterase 3B, cGMP-inhibited	protein-coding	-0.778874	5.82892	34.7812	0.000180875	0.0137646	0	GO:0016787	hydrolase activity
18576	Pde3b	phosphodiesterase 3B, cGMP-inhibited	protein-coding	-0.778874	5.82892	34.7812	0.000180875	0.0137646	0	GO:0007165	signal transduction
18576	Pde3b	phosphodiesterase 3B, cGMP-inhibited	protein-coding	-0.778874	5.82892	34.7812	0.000180875	0.0137646	0	GO:0008081	phosphoric diester hydrolase activity
18576	Pde3b	phosphodiesterase 3B, cGMP-inhibited	protein-coding	-0.778874	5.82892	34.7812	0.000180875	0.0137646	0	GO:0004114	3',5'-cyclic-nucleotide phosphodiesterase activity
18576	Pde3b	phosphodiesterase 3B, cGMP-inhibited	protein-coding	-0.778874	5.82892	34.7812	0.000180875	0.0137646	0	GO:0007162	negative regulation of cell adhesion
18576	Pde3b	phosphodiesterase 3B, cGMP-inhibited	protein-coding	-0.778874	5.82892	34.7812	0.000180875	0.0137646	0	GO:0016525	negative regulation of angiogenesis
18576	Pde3b	phosphodiesterase 3B, cGMP-inhibited	protein-coding	-0.778874	5.82892	34.7812	0.000180875	0.0137646	0	GO:0050995	negative regulation of lipid catabolic process
18576	Pde3b	phosphodiesterase 3B, cGMP-inhibited	protein-coding	-0.778874	5.82892	34.7812	0.000180875	0.0137646	0	GO:0032045	guanyl-nucleotide exchange factor complex
18576	Pde3b	phosphodiesterase 3B, cGMP-inhibited	protein-coding	-0.778874	5.82892	34.7812	0.000180875	0.0137646	0
69656	Pir	pirin	protein-coding	0.48445	4.24338	33.1246	0.000217923	0.0154028	0
69656	Pir	pirin	protein-coding	0.48445	4.24338	33.1246	0.000217923	0.0154028	0	GO:0046872	metal ion binding
69656	Pir	pirin	protein-coding	0.48445	4.24338	33.1246	0.000217923	0.0154028	0	GO:0005634	nucleus
69656	Pir	pirin	protein-coding	0.48445	4.24338	33.1246	0.000217923	0.0154028	0	GO:0005829	cytosol
69656	Pir	pirin	protein-coding	0.48445	4.24338	33.1246	0.000217923	0.0154028	0	GO:0005737	cytoplasm
69656	Pir	pirin	protein-coding	0.48445	4.24338	33.1246	0.000217923	0.0154028	0	GO:0016491	oxidoreductase activity
69656	Pir	pirin	protein-coding	0.48445	4.24338	33.1246	0.000217923	0.0154028	0	GO:0055114	oxidation-reduction process
69656	Pir	pirin	protein-coding	0.48445	4.24338	33.1246	0.000217923	0.0154028	0	GO:1903506	regulation of nucleic acid-templated transcription
69656	Pir	pirin	protein-coding	0.48445	4.24338	33.1246	0.000217923	0.0154028	0	GO:0051213	dioxygenase activity
69656	Pir	pirin	protein-coding	0.48445	4.24338	33.1246	0.000217923	0.0154028	0	GO:0003712	transcription coregulator activity
69656	Pir	pirin	protein-coding	0.48445	4.24338	33.1246	0.000217923	0.0154028	0	GO:0030224	monocyte differentiation
69656	Pir	pirin	protein-coding	0.48445	4.24338	33.1246	0.000217923	0.0154028	0	GO:0030099	myeloid cell differentiation
69656	Pir	pirin	protein-coding	0.48445	4.24338	33.1246	0.000217923	0.0154028	0	GO:0008127	quercetin 2,3-dioxygenase activity
16842	Lef1	lymphoid enhancer binding factor 1	protein-coding	-4.74796	5.96518	88.2781	3.88468e-06	0.00186269	1	GO:0003677	DNA binding
16842	Lef1	lymphoid enhancer binding factor 1	protein-coding	-4.74796	5.96518	88.2781	3.88468e-06	0.00186269	1	GO:0005634	nucleus
16842	Lef1	lymphoid enhancer binding factor 1	protein-coding	-4.74796	5.96518	88.2781	3.88468e-06	0.00186269	1	GO:0005515	protein binding
16842	Lef1	lymphoid enhancer binding factor 1	protein-coding	-4.74796	5.96518	88.2781	3.88468e-06	0.00186269	1	GO:0005737	cytoplasm
16842	Lef1	lymphoid enhancer binding factor 1	protein-coding	-4.74796	5.96518	88.2781	3.88468e-06	0.00186269	1	GO:0016055	Wnt signaling pathway
16842	Lef1	lymphoid enhancer binding factor 1	protein-coding	-4.74796	5.96518	88.2781	3.88468e-06	0.00186269	1	GO:0045944	positive regulation of transcription by RNA polymerase II
16842	Lef1	lymphoid enhancer binding factor 1	protein-coding	-4.74796	5.96518	88.2781	3.88468e-06	0.00186269	1	GO:0003682	chromatin binding
16842	Lef1	lymphoid enhancer binding factor 1	protein-coding	-4.74796	5.96518	88.2781	3.88468e-06	0.00186269	1	GO:0042100	B cell proliferation
16842	Lef1	lymphoid enhancer binding factor 1	protein-coding	-4.74796	5.96518	88.2781	3.88468e-06	0.00186269	1	GO:0003700	DNA-binding transcription factor activity
16842	Lef1	lymphoid enhancer binding factor 1	protein-coding	-4.74796	5.96518	88.2781	3.88468e-06	0.00186269	1	GO:0044212	transcription regulatory region DNA binding
16842	Lef1	lymphoid enhancer binding factor 1	protein-coding	-4.74796	5.96518	88.2781	3.88468e-06	0.00186269	1	GO:0006357	regulation of transcription by RNA polymerase II
16842	Lef1	lymphoid enhancer binding factor 1	protein-coding	-4.74796	5.96518	88.2781	3.88468e-06	0.00186269	1	GO:0010628	positive regulation of gene expression
16842	Lef1	lymphoid enhancer binding factor 1	protein-coding	-4.74796	5.96518	88.2781	3.88468e-06	0.00186269	1	GO:0045893	positive regulation of transcription, DNA-templated
16842	Lef1	lymphoid enhancer binding factor 1	protein-coding	-4.74796	5.96518	88.2781	3.88468e-06	0.00186269	1	GO:0000977	RNA polymerase II regulatory region sequence-specific DNA binding
16842	Lef1	lymphoid enhancer binding factor 1	protein-coding	-4.74796	5.96518	88.2781	3.88468e-06	0.00186269	1	GO:0001228	transcriptional activator activity, RNA polymerase II transcription regulatory region sequence-specific DNA binding
16842	Lef1	lymphoid enhancer binding factor 1	protein-coding	-4.74796	5.96518	88.2781	3.88468e-06	0.00186269	1	GO:0043401	steroid hormone mediated signaling pathway
16842	Lef1	lymphoid enhancer binding factor 1	protein-coding	-4.74796	5.96518	88.2781	3.88468e-06	0.00186269	1	GO:0000122	negative regulation of transcription by RNA polymerase II
16842	Lef1	lymphoid enhancer binding factor 1	protein-coding	-4.74796	5.96518	88.2781	3.88468e-06	0.00186269	1	GO:0008013	beta-catenin binding
16842	Lef1	lymphoid enhancer binding factor 1	protein-coding	-4.74796	5.96518	88.2781	3.88468e-06	0.00186269	1	GO:0045892	negative regulation of transcription, DNA-templated
16842	Lef1	lymphoid enhancer binding factor 1	protein-coding	-4.74796	5.96518	88.2781	3.88468e-06	0.00186269	1	GO:0043565	sequence-specific DNA binding
16842	Lef1	lymphoid enhancer binding factor 1	protein-coding	-4.74796	5.96518	88.2781	3.88468e-06	0.00186269	1	GO:0030879	mammary gland development
16842	Lef1	lymphoid enhancer binding factor 1	protein-coding	-4.74796	5.96518	88.2781	3.88468e-06	0.00186269	1	GO:0005667	transcription factor complex
16842	Lef1	lymphoid enhancer binding factor 1	protein-coding	-4.74796	5.96518	88.2781	3.88468e-06	0.00186269	1	GO:0060325	face morphogenesis
16842	Lef1	lymphoid enhancer binding factor 1	protein-coding	-4.74796	5.96518	88.2781	3.88468e-06	0.00186269	1	GO:0043392	negative regulation of DNA binding
16842	Lef1	lymphoid enhancer binding factor 1	protein-coding	-4.74796	5.96518	88.2781	3.88468e-06	0.00186269	1	GO:0042393	histone binding
16842	Lef1	lymphoid enhancer binding factor 1	protein-coding	-4.74796	5.96518	88.2781	3.88468e-06	0.00186269	1	GO:0008134	transcription factor binding
16842	Lef1	lymphoid enhancer binding factor 1	protein-coding	-4.74796	5.96518	88.2781	3.88468e-06	0.00186269	1	GO:0006355	regulation of transcription, DNA-templated
16842	Lef1	lymphoid enhancer binding factor 1	protein-coding	-4.74796	5.96518	88.2781	3.88468e-06	0.00186269	1	GO:0043066	negative regulation of apoptotic process
16842	Lef1	lymphoid enhancer binding factor 1	protein-coding	-4.74796	5.96518	88.2781	3.88468e-06	0.00186269	1	GO:0035326	enhancer binding
16842	Lef1	lymphoid enhancer binding factor 1	protein-coding	-4.74796	5.96518	88.2781	3.88468e-06	0.00186269	1	GO:0006366	transcription by RNA polymerase II
16842	Lef1	lymphoid enhancer binding factor 1	protein-coding	-4.74796	5.96518	88.2781	3.88468e-06	0.00186269	1	GO:0043923	positive regulation by host of viral transcription
16842	Lef1	lymphoid enhancer binding factor 1	protein-coding	-4.74796	5.96518	88.2781	3.88468e-06	0.00186269	1	GO:0003705	transcription factor activity, RNA polymerase II distal enhancer sequence-specific binding
16842	Lef1	lymphoid enhancer binding factor 1	protein-coding	-4.74796	5.96518	88.2781	3.88468e-06	0.00186269	1	GO:0042826	histone deacetylase binding
16842	Lef1	lymphoid enhancer binding factor 1	protein-coding	-4.74796	5.96518	88.2781	3.88468e-06	0.00186269	1	GO:0043586	tongue development
16842	Lef1	lymphoid enhancer binding factor 1	protein-coding	-4.74796	5.96518	88.2781	3.88468e-06	0.00186269	1	GO:0000978	RNA polymerase II proximal promoter sequence-specific DNA binding
16842	Lef1	lymphoid enhancer binding factor 1	protein-coding	-4.74796	5.96518	88.2781	3.88468e-06	0.00186269	1	GO:0001077	transcriptional activator activity, RNA polymerase II proximal promoter sequence-specific DNA binding
16842	Lef1	lymphoid enhancer binding factor 1	protein-coding	-4.74796	5.96518	88.2781	3.88468e-06	0.00186269	1	GO:0001756	somitogenesis
16842	Lef1	lymphoid enhancer binding factor 1	protein-coding	-4.74796	5.96518	88.2781	3.88468e-06	0.00186269	1	GO:0060070	canonical Wnt signaling pathway
16842	Lef1	lymphoid enhancer binding factor 1	protein-coding	-4.74796	5.96518	88.2781	3.88468e-06	0.00186269	1	GO:0022409	positive regulation of cell-cell adhesion
16842	Lef1	lymphoid enhancer binding factor 1	protein-coding	-4.74796	5.96518	88.2781	3.88468e-06	0.00186269	1	GO:0048468	cell development
16842	Lef1	lymphoid enhancer binding factor 1	protein-coding	-4.74796	5.96518	88.2781	3.88468e-06	0.00186269	1	GO:0043966	histone H3 acetylation
16842	Lef1	lymphoid enhancer binding factor 1	protein-coding	-4.74796	5.96518	88.2781	3.88468e-06	0.00186269	1	GO:0021766	hippocampus development
16842	Lef1	lymphoid enhancer binding factor 1	protein-coding	-4.74796	5.96518	88.2781	3.88468e-06	0.00186269	1	GO:0008284	positive regulation of cell proliferation
16842	Lef1	lymphoid enhancer binding factor 1	protein-coding	-4.74796	5.96518	88.2781	3.88468e-06	0.00186269	1	GO:0030307	positive regulation of cell growth
16842	Lef1	lymphoid enhancer binding factor 1	protein-coding	-4.74796	5.96518	88.2781	3.88468e-06	0.00186269	1	GO:0043154	negative regulation of cysteine-type endopeptidase activity involved in apoptotic process
16842	Lef1	lymphoid enhancer binding factor 1	protein-coding	-4.74796	5.96518	88.2781	3.88468e-06	0.00186269	1	GO:0043967	histone H4 acetylation
16842	Lef1	lymphoid enhancer binding factor 1	protein-coding	-4.74796	5.96518	88.2781	3.88468e-06	0.00186269	1	GO:0032993	protein-DNA complex
16842	Lef1	lymphoid enhancer binding factor 1	protein-coding	-4.74796	5.96518	88.2781	3.88468e-06	0.00186269	1	GO:0030335	positive regulation of cell migration
16842	Lef1	lymphoid enhancer binding factor 1	protein-coding	-4.74796	5.96518	88.2781	3.88468e-06	0.00186269	1	GO:0030331	estrogen receptor binding
16842	Lef1	lymphoid enhancer binding factor 1	protein-coding	-4.74796	5.96518	88.2781	3.88468e-06	0.00186269	1	GO:0030509	BMP signaling pathway
16842	Lef1	lymphoid enhancer binding factor 1	protein-coding	-4.74796	5.96518	88.2781	3.88468e-06	0.00186269	1	GO:0042475	odontogenesis of dentin-containing tooth
16842	Lef1	lymphoid enhancer binding factor 1	protein-coding	-4.74796	5.96518	88.2781	3.88468e-06	0.00186269	1	GO:0002040	sprouting angiogenesis
16842	Lef1	lymphoid enhancer binding factor 1	protein-coding	-4.74796	5.96518	88.2781	3.88468e-06	0.00186269	1	GO:0071345	cellular response to cytokine stimulus
16842	Lef1	lymphoid enhancer binding factor 1	protein-coding	-4.74796	5.96518	88.2781	3.88468e-06	0.00186269	1	GO:0001944	vasculature development
16842	Lef1	lymphoid enhancer binding factor 1	protein-coding	-4.74796	5.96518	88.2781	3.88468e-06	0.00186269	1	GO:0022408	negative regulation of cell-cell adhesion
16842	Lef1	lymphoid enhancer binding factor 1	protein-coding	-4.74796	5.96518	88.2781	3.88468e-06	0.00186269	1	GO:0030284	estrogen receptor activity
16842	Lef1	lymphoid enhancer binding factor 1	protein-coding	-4.74796	5.96518	88.2781	3.88468e-06	0.00186269	1	GO:0022407	regulation of cell-cell adhesion
16842	Lef1	lymphoid enhancer binding factor 1	protein-coding	-4.74796	5.96518	88.2781	3.88468e-06	0.00186269	1	GO:1902262	apoptotic process involved in blood vessel morphogenesis
16842	Lef1	lymphoid enhancer binding factor 1	protein-coding	-4.74796	5.96518	88.2781	3.88468e-06	0.00186269	1	GO:0071353	cellular response to interleukin-4
16842	Lef1	lymphoid enhancer binding factor 1	protein-coding	-4.74796	5.96518	88.2781	3.88468e-06	0.00186269	1	GO:0043027	cysteine-type endopeptidase inhibitor activity involved in apoptotic process
16842	Lef1	lymphoid enhancer binding factor 1	protein-coding	-4.74796	5.96518	88.2781	3.88468e-06	0.00186269	1	GO:0010718	positive regulation of epithelial to mesenchymal transition
16842	Lef1	lymphoid enhancer binding factor 1	protein-coding	-4.74796	5.96518	88.2781	3.88468e-06	0.00186269	1	GO:0070742	C2H2 zinc finger domain binding
16842	Lef1	lymphoid enhancer binding factor 1	protein-coding	-4.74796	5.96518	88.2781	3.88468e-06	0.00186269	1	GO:0060326	cell chemotaxis
16842	Lef1	lymphoid enhancer binding factor 1	protein-coding	-4.74796	5.96518	88.2781	3.88468e-06	0.00186269	1	GO:0048341	paraxial mesoderm formation
16842	Lef1	lymphoid enhancer binding factor 1	protein-coding	-4.74796	5.96518	88.2781	3.88468e-06	0.00186269	1	GO:0030854	positive regulation of granulocyte differentiation
16842	Lef1	lymphoid enhancer binding factor 1	protein-coding	-4.74796	5.96518	88.2781	3.88468e-06	0.00186269	1	GO:0030326	embryonic limb morphogenesis
16842	Lef1	lymphoid enhancer binding factor 1	protein-coding	-4.74796	5.96518	88.2781	3.88468e-06	0.00186269	1	GO:0061153	trachea gland development
16842	Lef1	lymphoid enhancer binding factor 1	protein-coding	-4.74796	5.96518	88.2781	3.88468e-06	0.00186269	1	GO:0030111	regulation of Wnt signaling pathway
16842	Lef1	lymphoid enhancer binding factor 1	protein-coding	-4.74796	5.96518	88.2781	3.88468e-06	0.00186269	1	GO:0060710	chorio-allantoic fusion
16842	Lef1	lymphoid enhancer binding factor 1	protein-coding	-4.74796	5.96518	88.2781	3.88468e-06	0.00186269	1	GO:0070016	armadillo repeat domain binding
16842	Lef1	lymphoid enhancer binding factor 1	protein-coding	-4.74796	5.96518	88.2781	3.88468e-06	0.00186269	1	GO:0032713	negative regulation of interleukin-4 production
16842	Lef1	lymphoid enhancer binding factor 1	protein-coding	-4.74796	5.96518	88.2781	3.88468e-06	0.00186269	1	GO:0046632	alpha-beta T cell differentiation
16842	Lef1	lymphoid enhancer binding factor 1	protein-coding	-4.74796	5.96518	88.2781	3.88468e-06	0.00186269	1	GO:0030223	neutrophil differentiation
16842	Lef1	lymphoid enhancer binding factor 1	protein-coding	-4.74796	5.96518	88.2781	3.88468e-06	0.00186269	1	GO:0001569	branching involved in blood vessel morphogenesis
16842	Lef1	lymphoid enhancer binding factor 1	protein-coding	-4.74796	5.96518	88.2781	3.88468e-06	0.00186269	1	GO:0071864	positive regulation of cell proliferation in bone marrow
16842	Lef1	lymphoid enhancer binding factor 1	protein-coding	-4.74796	5.96518	88.2781	3.88468e-06	0.00186269	1	GO:0021943	formation of radial glial scaffolds
16842	Lef1	lymphoid enhancer binding factor 1	protein-coding	-4.74796	5.96518	88.2781	3.88468e-06	0.00186269	1	GO:0001649	osteoblast differentiation
16842	Lef1	lymphoid enhancer binding factor 1	protein-coding	-4.74796	5.96518	88.2781	3.88468e-06	0.00186269	1	GO:0060561	apoptotic process involved in morphogenesis
16842	Lef1	lymphoid enhancer binding factor 1	protein-coding	-4.74796	5.96518	88.2781	3.88468e-06	0.00186269	1	GO:0045295	gamma-catenin binding
16842	Lef1	lymphoid enhancer binding factor 1	protein-coding	-4.74796	5.96518	88.2781	3.88468e-06	0.00186269	1	GO:0060033	anatomical structure regression
16842	Lef1	lymphoid enhancer binding factor 1	protein-coding	-4.74796	5.96518	88.2781	3.88468e-06	0.00186269	1	GO:0045843	negative regulation of striated muscle tissue development
16842	Lef1	lymphoid enhancer binding factor 1	protein-coding	-4.74796	5.96518	88.2781	3.88468e-06	0.00186269	1	GO:0062009	secondary palate development
16842	Lef1	lymphoid enhancer binding factor 1	protein-coding	-4.74796	5.96518	88.2781	3.88468e-06	0.00186269	1	GO:0021542	dentate gyrus development
16842	Lef1	lymphoid enhancer binding factor 1	protein-coding	-4.74796	5.96518	88.2781	3.88468e-06	0.00186269	1	GO:0021861	forebrain radial glial cell differentiation
16842	Lef1	lymphoid enhancer binding factor 1	protein-coding	-4.74796	5.96518	88.2781	3.88468e-06	0.00186269	1	GO:0021873	forebrain neuroblast division
16842	Lef1	lymphoid enhancer binding factor 1	protein-coding	-4.74796	5.96518	88.2781	3.88468e-06	0.00186269	1	GO:0032696	negative regulation of interleukin-13 production
16842	Lef1	lymphoid enhancer binding factor 1	protein-coding	-4.74796	5.96518	88.2781	3.88468e-06	0.00186269	1	GO:0032714	negative regulation of interleukin-5 production
16842	Lef1	lymphoid enhancer binding factor 1	protein-coding	-4.74796	5.96518	88.2781	3.88468e-06	0.00186269	1	GO:0033153	T cell receptor V(D)J recombination
16842	Lef1	lymphoid enhancer binding factor 1	protein-coding	-4.74796	5.96518	88.2781	3.88468e-06	0.00186269	1	GO:0050909	sensory perception of taste
16842	Lef1	lymphoid enhancer binding factor 1	protein-coding	-4.74796	5.96518	88.2781	3.88468e-06	0.00186269	1	GO:0071866	negative regulation of apoptotic process in bone marrow
16842	Lef1	lymphoid enhancer binding factor 1	protein-coding	-4.74796	5.96518	88.2781	3.88468e-06	0.00186269	1	GO:0071895	odontoblast differentiation
16842	Lef1	lymphoid enhancer binding factor 1	protein-coding	-4.74796	5.96518	88.2781	3.88468e-06	0.00186269	1	GO:0071899	negative regulation of estrogen receptor binding
16842	Lef1	lymphoid enhancer binding factor 1	protein-coding	-4.74796	5.96518	88.2781	3.88468e-06	0.00186269	1	GO:0090068	positive regulation of cell cycle process
16842	Lef1	lymphoid enhancer binding factor 1	protein-coding	-4.74796	5.96518	88.2781	3.88468e-06	0.00186269	1	GO:0008301	DNA binding, bending
16842	Lef1	lymphoid enhancer binding factor 1	protein-coding	-4.74796	5.96518	88.2781	3.88468e-06	0.00186269	1	GO:0001837	epithelial to mesenchymal transition
16842	Lef1	lymphoid enhancer binding factor 1	protein-coding	-4.74796	5.96518	88.2781	3.88468e-06	0.00186269	1	GO:0045063	T-helper 1 cell differentiation
16842	Lef1	lymphoid enhancer binding factor 1	protein-coding	-4.74796	5.96518	88.2781	3.88468e-06	0.00186269	1	GO:0048069	eye pigmentation
16842	Lef1	lymphoid enhancer binding factor 1	protein-coding	-4.74796	5.96518	88.2781	3.88468e-06	0.00186269	1	GO:1990907	beta-catenin-TCF complex
16842	Lef1	lymphoid enhancer binding factor 1	protein-coding	-4.74796	5.96518	88.2781	3.88468e-06	0.00186269	1
70315	Hdac8	histone deacetylase 8	protein-coding	-0.532255	5.15344	19.8426	0.00136862	0.0478811	0	GO:0046872	metal ion binding
70315	Hdac8	histone deacetylase 8	protein-coding	-0.532255	5.15344	19.8426	0.00136862	0.0478811	0	GO:0016787	hydrolase activity
70315	Hdac8	histone deacetylase 8	protein-coding	-0.532255	5.15344	19.8426	0.00136862	0.0478811	0	GO:0005634	nucleus
70315	Hdac8	histone deacetylase 8	protein-coding	-0.532255	5.15344	19.8426	0.00136862	0.0478811	0	GO:0005737	cytoplasm
70315	Hdac8	histone deacetylase 8	protein-coding	-0.532255	5.15344	19.8426	0.00136862	0.0478811	0	GO:0005886	plasma membrane
70315	Hdac8	histone deacetylase 8	protein-coding	-0.532255	5.15344	19.8426	0.00136862	0.0478811	0	GO:0003682	chromatin binding
70315	Hdac8	histone deacetylase 8	protein-coding	-0.532255	5.15344	19.8426	0.00136862	0.0478811	0	GO:0045944	positive regulation of transcription by RNA polymerase II
70315	Hdac8	histone deacetylase 8	protein-coding	-0.532255	5.15344	19.8426	0.00136862	0.0478811	0	GO:0004407	histone deacetylase activity
70315	Hdac8	histone deacetylase 8	protein-coding	-0.532255	5.15344	19.8426	0.00136862	0.0478811	0	GO:0006325	chromatin organization
70315	Hdac8	histone deacetylase 8	protein-coding	-0.532255	5.15344	19.8426	0.00136862	0.0478811	0	GO:0031397	negative regulation of protein ubiquitination
70315	Hdac8	histone deacetylase 8	protein-coding	-0.532255	5.15344	19.8426	0.00136862	0.0478811	0	GO:0032041	NAD-dependent histone deacetylase activity (H3-K14 specific)
70315	Hdac8	histone deacetylase 8	protein-coding	-0.532255	5.15344	19.8426	0.00136862	0.0478811	0	GO:0016575	histone deacetylation
70315	Hdac8	histone deacetylase 8	protein-coding	-0.532255	5.15344	19.8426	0.00136862	0.0478811	0	GO:0008134	transcription factor binding
70315	Hdac8	histone deacetylase 8	protein-coding	-0.532255	5.15344	19.8426	0.00136862	0.0478811	0	GO:0070932	histone H3 deacetylation
70315	Hdac8	histone deacetylase 8	protein-coding	-0.532255	5.15344	19.8426	0.00136862	0.0478811	0	GO:0000118	histone deacetylase complex
70315	Hdac8	histone deacetylase 8	protein-coding	-0.532255	5.15344	19.8426	0.00136862	0.0478811	0	GO:0031647	regulation of protein stability
70315	Hdac8	histone deacetylase 8	protein-coding	-0.532255	5.15344	19.8426	0.00136862	0.0478811	0	GO:0019213	deacetylase activity
70315	Hdac8	histone deacetylase 8	protein-coding	-0.532255	5.15344	19.8426	0.00136862	0.0478811	0	GO:0070933	histone H4 deacetylation
70315	Hdac8	histone deacetylase 8	protein-coding	-0.532255	5.15344	19.8426	0.00136862	0.0478811	0	GO:0007062	sister chromatid cohesion
70315	Hdac8	histone deacetylase 8	protein-coding	-0.532255	5.15344	19.8426	0.00136862	0.0478811	0	GO:0032204	regulation of telomere maintenance
70315	Hdac8	histone deacetylase 8	protein-coding	-0.532255	5.15344	19.8426	0.00136862	0.0478811	0	GO:0030544	Hsp70 protein binding
70315	Hdac8	histone deacetylase 8	protein-coding	-0.532255	5.15344	19.8426	0.00136862	0.0478811	0	GO:0051879	Hsp90 protein binding
70315	Hdac8	histone deacetylase 8	protein-coding	-0.532255	5.15344	19.8426	0.00136862	0.0478811	0	GO:0071922	regulation of cohesin loading
70315	Hdac8	histone deacetylase 8	protein-coding	-0.532255	5.15344	19.8426	0.00136862	0.0478811	0	GO:0010629	negative regulation of gene expression
70315	Hdac8	histone deacetylase 8	protein-coding	-0.532255	5.15344	19.8426	0.00136862	0.0478811	0	GO:0035984	cellular response to trichostatin A
70315	Hdac8	histone deacetylase 8	protein-coding	-0.532255	5.15344	19.8426	0.00136862	0.0478811	0	GO:0045668	negative regulation of osteoblast differentiation
70315	Hdac8	histone deacetylase 8	protein-coding	-0.532255	5.15344	19.8426	0.00136862	0.0478811	0	GO:1904322	cellular response to forskolin
70315	Hdac8	histone deacetylase 8	protein-coding	-0.532255	5.15344	19.8426	0.00136862	0.0478811	0	GO:2000616	negative regulation of histone H3-K9 acetylation
70315	Hdac8	histone deacetylase 8	protein-coding	-0.532255	5.15344	19.8426	0.00136862	0.0478811	0
16364	Irf4	interferon regulatory factor 4	protein-coding	-0.630235	8.46011	28.5622	0.000379417	0.0206367	1	GO:0003700	DNA-binding transcription factor activity
16364	Irf4	interferon regulatory factor 4	protein-coding	-0.630235	8.46011	28.5622	0.000379417	0.0206367	1	GO:0006355	regulation of transcription, DNA-templated
16364	Irf4	interferon regulatory factor 4	protein-coding	-0.630235	8.46011	28.5622	0.000379417	0.0206367	1	GO:0003677	DNA binding
16364	Irf4	interferon regulatory factor 4	protein-coding	-0.630235	8.46011	28.5622	0.000379417	0.0206367	1	GO:0005634	nucleus
16364	Irf4	interferon regulatory factor 4	protein-coding	-0.630235	8.46011	28.5622	0.000379417	0.0206367	1	GO:0006366	transcription by RNA polymerase II
16364	Irf4	interferon regulatory factor 4	protein-coding	-0.630235	8.46011	28.5622	0.000379417	0.0206367	1	GO:0005654	nucleoplasm
16364	Irf4	interferon regulatory factor 4	protein-coding	-0.630235	8.46011	28.5622	0.000379417	0.0206367	1	GO:0005515	protein binding
16364	Irf4	interferon regulatory factor 4	protein-coding	-0.630235	8.46011	28.5622	0.000379417	0.0206367	1	GO:0045944	positive regulation of transcription by RNA polymerase II
16364	Irf4	interferon regulatory factor 4	protein-coding	-0.630235	8.46011	28.5622	0.000379417	0.0206367	1	GO:0006351	transcription, DNA-templated
16364	Irf4	interferon regulatory factor 4	protein-coding	-0.630235	8.46011	28.5622	0.000379417	0.0206367	1	GO:0045893	positive regulation of transcription, DNA-templated
16364	Irf4	interferon regulatory factor 4	protein-coding	-0.630235	8.46011	28.5622	0.000379417	0.0206367	1	GO:0000978	RNA polymerase II proximal promoter sequence-specific DNA binding
16364	Irf4	interferon regulatory factor 4	protein-coding	-0.630235	8.46011	28.5622	0.000379417	0.0206367	1	GO:0001077	transcriptional activator activity, RNA polymerase II proximal promoter sequence-specific DNA binding
16364	Irf4	interferon regulatory factor 4	protein-coding	-0.630235	8.46011	28.5622	0.000379417	0.0206367	1	GO:0016279	protein-lysine N-methyltransferase activity
16364	Irf4	interferon regulatory factor 4	protein-coding	-0.630235	8.46011	28.5622	0.000379417	0.0206367	1	GO:0044212	transcription regulatory region DNA binding
16364	Irf4	interferon regulatory factor 4	protein-coding	-0.630235	8.46011	28.5622	0.000379417	0.0206367	1	GO:0043565	sequence-specific DNA binding
16364	Irf4	interferon regulatory factor 4	protein-coding	-0.630235	8.46011	28.5622	0.000379417	0.0206367	1	GO:0120162	positive regulation of cold-induced thermogenesis
16364	Irf4	interferon regulatory factor 4	protein-coding	-0.630235	8.46011	28.5622	0.000379417	0.0206367	1	GO:0043966	histone H3 acetylation
16364	Irf4	interferon regulatory factor 4	protein-coding	-0.630235	8.46011	28.5622	0.000379417	0.0206367	1	GO:0034122	negative regulation of toll-like receptor signaling pathway
16364	Irf4	interferon regulatory factor 4	protein-coding	-0.630235	8.46011	28.5622	0.000379417	0.0206367	1	GO:0018022	peptidyl-lysine methylation
16364	Irf4	interferon regulatory factor 4	protein-coding	-0.630235	8.46011	28.5622	0.000379417	0.0206367	1	GO:0043388	positive regulation of DNA binding
16364	Irf4	interferon regulatory factor 4	protein-coding	-0.630235	8.46011	28.5622	0.000379417	0.0206367	1	GO:0043967	histone H4 acetylation
16364	Irf4	interferon regulatory factor 4	protein-coding	-0.630235	8.46011	28.5622	0.000379417	0.0206367	1	GO:0000788	nuclear nucleosome
16364	Irf4	interferon regulatory factor 4	protein-coding	-0.630235	8.46011	28.5622	0.000379417	0.0206367	1	GO:0042832	defense response to protozoan
16364	Irf4	interferon regulatory factor 4	protein-coding	-0.630235	8.46011	28.5622	0.000379417	0.0206367	1	GO:0043011	myeloid dendritic cell differentiation
16364	Irf4	interferon regulatory factor 4	protein-coding	-0.630235	8.46011	28.5622	0.000379417	0.0206367	1	GO:0072540	T-helper 17 cell lineage commitment
16364	Irf4	interferon regulatory factor 4	protein-coding	-0.630235	8.46011	28.5622	0.000379417	0.0206367	1	GO:0045086	positive regulation of interleukin-2 biosynthetic process
16364	Irf4	interferon regulatory factor 4	protein-coding	-0.630235	8.46011	28.5622	0.000379417	0.0206367	1	GO:0006479	protein methylation
16364	Irf4	interferon regulatory factor 4	protein-coding	-0.630235	8.46011	28.5622	0.000379417	0.0206367	1	GO:0045082	positive regulation of interleukin-10 biosynthetic process
16364	Irf4	interferon regulatory factor 4	protein-coding	-0.630235	8.46011	28.5622	0.000379417	0.0206367	1	GO:0045368	positive regulation of interleukin-13 biosynthetic process
16364	Irf4	interferon regulatory factor 4	protein-coding	-0.630235	8.46011	28.5622	0.000379417	0.0206367	1	GO:0045404	positive regulation of interleukin-4 biosynthetic process
66211	Rpl3l	ribosomal protein L3-like	protein-coding	-1.26869	2.65545	30.6627	0.000291577	0.0178447	0	GO:0005622	intracellular
66211	Rpl3l	ribosomal protein L3-like	protein-coding	-1.26869	2.65545	30.6627	0.000291577	0.0178447	0	GO:0003735	structural constituent of ribosome
66211	Rpl3l	ribosomal protein L3-like	protein-coding	-1.26869	2.65545	30.6627	0.000291577	0.0178447	0	GO:0006412	translation
66211	Rpl3l	ribosomal protein L3-like	protein-coding	-1.26869	2.65545	30.6627	0.000291577	0.0178447	0	GO:0005840	ribosome
66211	Rpl3l	ribosomal protein L3-like	protein-coding	-1.26869	2.65545	30.6627	0.000291577	0.0178447	0	GO:0000027	ribosomal large subunit assembly
100037283	Rnaset2a	ribonuclease T2A	protein-coding	0.981441	3.76919	40.476	0.000100255	0.0102643	0	GO:0016020	membrane
100037283	Rnaset2a	ribonuclease T2A	protein-coding	0.981441	3.76919	40.476	0.000100255	0.0102643	0	GO:0016021	integral component of membrane
100037283	Rnaset2a	ribonuclease T2A	protein-coding	0.981441	3.76919	40.476	0.000100255	0.0102643	0	GO:0003723	RNA binding
100037283	Rnaset2a	ribonuclease T2A	protein-coding	0.981441	3.76919	40.476	0.000100255	0.0102643	0	GO:0090502	RNA phosphodiester bond hydrolysis, endonucleolytic
100037283	Rnaset2a	ribonuclease T2A	protein-coding	0.981441	3.76919	40.476	0.000100255	0.0102643	0	GO:0033897	ribonuclease T2 activity
100037283	Rnaset2a	ribonuclease T2A	protein-coding	0.981441	3.76919	40.476	0.000100255	0.0102643	0	GO:0005615	extracellular space
100037283	Rnaset2a	ribonuclease T2A	protein-coding	0.981441	3.76919	40.476	0.000100255	0.0102643	0	GO:0016787	hydrolase activity
100037283	Rnaset2a	ribonuclease T2A	protein-coding	0.981441	3.76919	40.476	0.000100255	0.0102643	0	GO:0090305	nucleic acid phosphodiester bond hydrolysis
100037283	Rnaset2a	ribonuclease T2A	protein-coding	0.981441	3.76919	40.476	0.000100255	0.0102643	0	GO:0005576	extracellular region
100037283	Rnaset2a	ribonuclease T2A	protein-coding	0.981441	3.76919	40.476	0.000100255	0.0102643	0	GO:0004518	nuclease activity
100037283	Rnaset2a	ribonuclease T2A	protein-coding	0.981441	3.76919	40.476	0.000100255	0.0102643	0	GO:0005783	endoplasmic reticulum
100037283	Rnaset2a	ribonuclease T2A	protein-coding	0.981441	3.76919	40.476	0.000100255	0.0102643	0	GO:0090501	RNA phosphodiester bond hydrolysis
100037283	Rnaset2a	ribonuclease T2A	protein-coding	0.981441	3.76919	40.476	0.000100255	0.0102643	0	GO:0005788	endoplasmic reticulum lumen
100037283	Rnaset2a	ribonuclease T2A	protein-coding	0.981441	3.76919	40.476	0.000100255	0.0102643	0	GO:0005764	lysosome
100037283	Rnaset2a	ribonuclease T2A	protein-coding	0.981441	3.76919	40.476	0.000100255	0.0102643	0	GO:0004519	endonuclease activity
100037283	Rnaset2a	ribonuclease T2A	protein-coding	0.981441	3.76919	40.476	0.000100255	0.0102643	0	GO:0004521	endoribonuclease activity
100037283	Rnaset2a	ribonuclease T2A	protein-coding	0.981441	3.76919	40.476	0.000100255	0.0102643	0	GO:0004540	ribonuclease activity
100037283	Rnaset2a	ribonuclease T2A	protein-coding	0.981441	3.76919	40.476	0.000100255	0.0102643	0	GO:0006401	RNA catabolic process
100037283	Rnaset2a	ribonuclease T2A	protein-coding	0.981441	3.76919	40.476	0.000100255	0.0102643	0	GO:0043202	lysosomal lumen
381417	Gm14085	predicted gene 14085	protein-coding	-1.58725	-0.0367049	33.4643	0.000209627	0.0150456	0	GO:0016020	membrane
381417	Gm14085	predicted gene 14085	protein-coding	-1.58725	-0.0367049	33.4643	0.000209627	0.0150456	0	GO:0016021	integral component of membrane
381417	Gm14085	predicted gene 14085	protein-coding	-1.58725	-0.0367049	33.4643	0.000209627	0.0150456	0	GO:0005887	integral component of plasma membrane
381417	Gm14085	predicted gene 14085	protein-coding	-1.58725	-0.0367049	33.4643	0.000209627	0.0150456	0	GO:0005337	nucleoside transmembrane transporter activity
381417	Gm14085	predicted gene 14085	protein-coding	-1.58725	-0.0367049	33.4643	0.000209627	0.0150456	0	GO:1901642	nucleoside transmembrane transport
381417	Gm14085	predicted gene 14085	protein-coding	-1.58725	-0.0367049	33.4643	0.000209627	0.0150456	0	GO:0005415	nucleoside:sodium symporter activity
381417	Gm14085	predicted gene 14085	protein-coding	-1.58725	-0.0367049	33.4643	0.000209627	0.0150456	0	GO:0015211	purine nucleoside transmembrane transporter activity
381417	Gm14085	predicted gene 14085	protein-coding	-1.58725	-0.0367049	33.4643	0.000209627	0.0150456	0	GO:0015860	purine nucleoside transmembrane transport
381417	Gm14085	predicted gene 14085	protein-coding	-1.58725	-0.0367049	33.4643	0.000209627	0.0150456	0
12029	Bcl6b	B cell CLL/lymphoma 6, member B	protein-coding	-3.88511	0.853555	28.7928	0.000368337	0.0201127	0	GO:0046872	metal ion binding
12029	Bcl6b	B cell CLL/lymphoma 6, member B	protein-coding	-3.88511	0.853555	28.7928	0.000368337	0.0201127	0	GO:0005634	nucleus
12029	Bcl6b	B cell CLL/lymphoma 6, member B	protein-coding	-3.88511	0.853555	28.7928	0.000368337	0.0201127	0	GO:0003676	nucleic acid binding
12029	Bcl6b	B cell CLL/lymphoma 6, member B	protein-coding	-3.88511	0.853555	28.7928	0.000368337	0.0201127	0	GO:0005515	protein binding
12029	Bcl6b	B cell CLL/lymphoma 6, member B	protein-coding	-3.88511	0.853555	28.7928	0.000368337	0.0201127	0	GO:0003677	DNA binding
12029	Bcl6b	B cell CLL/lymphoma 6, member B	protein-coding	-3.88511	0.853555	28.7928	0.000368337	0.0201127	0	GO:0000977	RNA polymerase II regulatory region sequence-specific DNA binding
12029	Bcl6b	B cell CLL/lymphoma 6, member B	protein-coding	-3.88511	0.853555	28.7928	0.000368337	0.0201127	0	GO:0000122	negative regulation of transcription by RNA polymerase II
12029	Bcl6b	B cell CLL/lymphoma 6, member B	protein-coding	-3.88511	0.853555	28.7928	0.000368337	0.0201127	0	GO:0001227	transcriptional repressor activity, RNA polymerase II transcription regulatory region sequence-specific DNA binding
12029	Bcl6b	B cell CLL/lymphoma 6, member B	protein-coding	-3.88511	0.853555	28.7928	0.000368337	0.0201127	0
83397	Akap12	A kinase (PRKA) anchor protein (gravin) 12	protein-coding	-2.28593	8.73797	44.3128	6.99463e-05	0.00839597	0	GO:0016020	membrane
83397	Akap12	A kinase (PRKA) anchor protein (gravin) 12	protein-coding	-2.28593	8.73797	44.3128	6.99463e-05	0.00839597	0	GO:0007165	signal transduction
83397	Akap12	A kinase (PRKA) anchor protein (gravin) 12	protein-coding	-2.28593	8.73797	44.3128	6.99463e-05	0.00839597	0	GO:0005829	cytosol
83397	Akap12	A kinase (PRKA) anchor protein (gravin) 12	protein-coding	-2.28593	8.73797	44.3128	6.99463e-05	0.00839597	0	GO:0005737	cytoplasm
83397	Akap12	A kinase (PRKA) anchor protein (gravin) 12	protein-coding	-2.28593	8.73797	44.3128	6.99463e-05	0.00839597	0	GO:0005886	plasma membrane
83397	Akap12	A kinase (PRKA) anchor protein (gravin) 12	protein-coding	-2.28593	8.73797	44.3128	6.99463e-05	0.00839597	0	GO:0005856	cytoskeleton
83397	Akap12	A kinase (PRKA) anchor protein (gravin) 12	protein-coding	-2.28593	8.73797	44.3128	6.99463e-05	0.00839597	0	GO:0016301	kinase activity
83397	Akap12	A kinase (PRKA) anchor protein (gravin) 12	protein-coding	-2.28593	8.73797	44.3128	6.99463e-05	0.00839597	0	GO:0016310	phosphorylation
83397	Akap12	A kinase (PRKA) anchor protein (gravin) 12	protein-coding	-2.28593	8.73797	44.3128	6.99463e-05	0.00839597	0	GO:0006605	protein targeting
83397	Akap12	A kinase (PRKA) anchor protein (gravin) 12	protein-coding	-2.28593	8.73797	44.3128	6.99463e-05	0.00839597	0	GO:0051018	protein kinase A binding
83397	Akap12	A kinase (PRKA) anchor protein (gravin) 12	protein-coding	-2.28593	8.73797	44.3128	6.99463e-05	0.00839597	0	GO:0008179	adenylate cyclase binding
83397	Akap12	A kinase (PRKA) anchor protein (gravin) 12	protein-coding	-2.28593	8.73797	44.3128	6.99463e-05	0.00839597	0	GO:0007193	adenylate cyclase-inhibiting G-protein coupled receptor signaling pathway
83397	Akap12	A kinase (PRKA) anchor protein (gravin) 12	protein-coding	-2.28593	8.73797	44.3128	6.99463e-05	0.00839597	0	GO:0010738	regulation of protein kinase A signaling
83397	Akap12	A kinase (PRKA) anchor protein (gravin) 12	protein-coding	-2.28593	8.73797	44.3128	6.99463e-05	0.00839597	0	GO:0010739	positive regulation of protein kinase A signaling
83397	Akap12	A kinase (PRKA) anchor protein (gravin) 12	protein-coding	-2.28593	8.73797	44.3128	6.99463e-05	0.00839597	0	GO:0090036	regulation of protein kinase C signaling
83397	Akap12	A kinase (PRKA) anchor protein (gravin) 12	protein-coding	-2.28593	8.73797	44.3128	6.99463e-05	0.00839597	0	GO:0030159	receptor signaling complex scaffold activity
83397	Akap12	A kinase (PRKA) anchor protein (gravin) 12	protein-coding	-2.28593	8.73797	44.3128	6.99463e-05	0.00839597	0
21941	Tnfrsf8	tumor necrosis factor receptor superfamily, member 8	protein-coding	-4.95667	-0.502786	21.3296	0.00107139	0.0398878	0	GO:0016020	membrane
21941	Tnfrsf8	tumor necrosis factor receptor superfamily, member 8	protein-coding	-4.95667	-0.502786	21.3296	0.00107139	0.0398878	0	GO:0016021	integral component of membrane
21941	Tnfrsf8	tumor necrosis factor receptor superfamily, member 8	protein-coding	-4.95667	-0.502786	21.3296	0.00107139	0.0398878	0	GO:0007165	signal transduction
21941	Tnfrsf8	tumor necrosis factor receptor superfamily, member 8	protein-coding	-4.95667	-0.502786	21.3296	0.00107139	0.0398878	0	GO:0004888	transmembrane signaling receptor activity
21941	Tnfrsf8	tumor necrosis factor receptor superfamily, member 8	protein-coding	-4.95667	-0.502786	21.3296	0.00107139	0.0398878	0	GO:0051092	positive regulation of NF-kappaB transcription factor activity
21941	Tnfrsf8	tumor necrosis factor receptor superfamily, member 8	protein-coding	-4.95667	-0.502786	21.3296	0.00107139	0.0398878	0	GO:0043065	positive regulation of apoptotic process
21941	Tnfrsf8	tumor necrosis factor receptor superfamily, member 8	protein-coding	-4.95667	-0.502786	21.3296	0.00107139	0.0398878	0	GO:0071260	cellular response to mechanical stimulus
21941	Tnfrsf8	tumor necrosis factor receptor superfamily, member 8	protein-coding	-4.95667	-0.502786	21.3296	0.00107139	0.0398878	0	GO:0042535	positive regulation of tumor necrosis factor biosynthetic process
21941	Tnfrsf8	tumor necrosis factor receptor superfamily, member 8	protein-coding	-4.95667	-0.502786	21.3296	0.00107139	0.0398878	0	GO:0045556	positive regulation of TRAIL biosynthetic process
76080	Ttpal	tocopherol (alpha) transfer protein-like	protein-coding	-0.647814	6.64703	30.8439	0.000285218	0.0176922	0	GO:0003674	molecular_function
76080	Ttpal	tocopherol (alpha) transfer protein-like	protein-coding	-0.647814	6.64703	30.8439	0.000285218	0.0176922	0	GO:0008150	biological_process
76080	Ttpal	tocopherol (alpha) transfer protein-like	protein-coding	-0.647814	6.64703	30.8439	0.000285218	0.0176922	0
68691	Kansl1l	KAT8 regulatory NSL complex subunit 1-like	protein-coding	-0.472034	6.99028	19.4567	0.00146152	0.0489559	0	GO:0000123	histone acetyltransferase complex
68691	Kansl1l	KAT8 regulatory NSL complex subunit 1-like	protein-coding	-0.472034	6.99028	19.4567	0.00146152	0.0489559	0	GO:0008150	biological_process
68691	Kansl1l	KAT8 regulatory NSL complex subunit 1-like	protein-coding	-0.472034	6.99028	19.4567	0.00146152	0.0489559	0	GO:0044545	NSL complex
68691	Kansl1l	KAT8 regulatory NSL complex subunit 1-like	protein-coding	-0.472034	6.99028	19.4567	0.00146152	0.0489559	0	GO:0035035	histone acetyltransferase binding
68691	Kansl1l	KAT8 regulatory NSL complex subunit 1-like	protein-coding	-0.472034	6.99028	19.4567	0.00146152	0.0489559	0
252972	Tpcn1	two pore channel 1	protein-coding	-0.471671	6.18522	43.2604	7.6999e-05	0.00887305	0	GO:0016020	membrane
252972	Tpcn1	two pore channel 1	protein-coding	-0.471671	6.18522	43.2604	7.6999e-05	0.00887305	0	GO:0016021	integral component of membrane
252972	Tpcn1	two pore channel 1	protein-coding	-0.471671	6.18522	43.2604	7.6999e-05	0.00887305	0	GO:0055085	transmembrane transport
252972	Tpcn1	two pore channel 1	protein-coding	-0.471671	6.18522	43.2604	7.6999e-05	0.00887305	0	GO:0006811	ion transport
252972	Tpcn1	two pore channel 1	protein-coding	-0.471671	6.18522	43.2604	7.6999e-05	0.00887305	0	GO:0005216	ion channel activity
252972	Tpcn1	two pore channel 1	protein-coding	-0.471671	6.18522	43.2604	7.6999e-05	0.00887305	0	GO:0042802	identical protein binding
252972	Tpcn1	two pore channel 1	protein-coding	-0.471671	6.18522	43.2604	7.6999e-05	0.00887305	0	GO:0005244	voltage-gated ion channel activity
252972	Tpcn1	two pore channel 1	protein-coding	-0.471671	6.18522	43.2604	7.6999e-05	0.00887305	0	GO:0005245	voltage-gated calcium channel activity
252972	Tpcn1	two pore channel 1	protein-coding	-0.471671	6.18522	43.2604	7.6999e-05	0.00887305	0	GO:0005262	calcium channel activity
252972	Tpcn1	two pore channel 1	protein-coding	-0.471671	6.18522	43.2604	7.6999e-05	0.00887305	0	GO:0006816	calcium ion transport
252972	Tpcn1	two pore channel 1	protein-coding	-0.471671	6.18522	43.2604	7.6999e-05	0.00887305	0	GO:0034765	regulation of ion transmembrane transport
252972	Tpcn1	two pore channel 1	protein-coding	-0.471671	6.18522	43.2604	7.6999e-05	0.00887305	0	GO:0070588	calcium ion transmembrane transport
252972	Tpcn1	two pore channel 1	protein-coding	-0.471671	6.18522	43.2604	7.6999e-05	0.00887305	0	GO:0010008	endosome membrane
252972	Tpcn1	two pore channel 1	protein-coding	-0.471671	6.18522	43.2604	7.6999e-05	0.00887305	0	GO:0005768	endosome
252972	Tpcn1	two pore channel 1	protein-coding	-0.471671	6.18522	43.2604	7.6999e-05	0.00887305	0	GO:0005764	lysosome
252972	Tpcn1	two pore channel 1	protein-coding	-0.471671	6.18522	43.2604	7.6999e-05	0.00887305	0	GO:0005765	lysosomal membrane
252972	Tpcn1	two pore channel 1	protein-coding	-0.471671	6.18522	43.2604	7.6999e-05	0.00887305	0	GO:0010508	positive regulation of autophagy
252972	Tpcn1	two pore channel 1	protein-coding	-0.471671	6.18522	43.2604	7.6999e-05	0.00887305	0	GO:0051209	release of sequestered calcium ion into cytosol
252972	Tpcn1	two pore channel 1	protein-coding	-0.471671	6.18522	43.2604	7.6999e-05	0.00887305	0	GO:0072345	NAADP-sensitive calcium-release channel activity
252972	Tpcn1	two pore channel 1	protein-coding	-0.471671	6.18522	43.2604	7.6999e-05	0.00887305	0
72043	Sulf2	sulfatase 2	protein-coding	0.937515	2.0651	20.563	0.00121361	0.0437781	0	GO:0005794	Golgi apparatus
72043	Sulf2	sulfatase 2	protein-coding	0.937515	2.0651	20.563	0.00121361	0.0437781	0	GO:0046872	metal ion binding
72043	Sulf2	sulfatase 2	protein-coding	0.937515	2.0651	20.563	0.00121361	0.0437781	0	GO:0005615	extracellular space
72043	Sulf2	sulfatase 2	protein-coding	0.937515	2.0651	20.563	0.00121361	0.0437781	0	GO:0005886	plasma membrane
72043	Sulf2	sulfatase 2	protein-coding	0.937515	2.0651	20.563	0.00121361	0.0437781	0	GO:0016787	hydrolase activity
72043	Sulf2	sulfatase 2	protein-coding	0.937515	2.0651	20.563	0.00121361	0.0437781	0	GO:0005509	calcium ion binding
72043	Sulf2	sulfatase 2	protein-coding	0.937515	2.0651	20.563	0.00121361	0.0437781	0	GO:0009986	cell surface
72043	Sulf2	sulfatase 2	protein-coding	0.937515	2.0651	20.563	0.00121361	0.0437781	0	GO:0003824	catalytic activity
72043	Sulf2	sulfatase 2	protein-coding	0.937515	2.0651	20.563	0.00121361	0.0437781	0	GO:0005783	endoplasmic reticulum
72043	Sulf2	sulfatase 2	protein-coding	0.937515	2.0651	20.563	0.00121361	0.0437781	0	GO:0008484	sulfuric ester hydrolase activity
72043	Sulf2	sulfatase 2	protein-coding	0.937515	2.0651	20.563	0.00121361	0.0437781	0	GO:0009611	response to wounding
72043	Sulf2	sulfatase 2	protein-coding	0.937515	2.0651	20.563	0.00121361	0.0437781	0	GO:0048706	embryonic skeletal system development
72043	Sulf2	sulfatase 2	protein-coding	0.937515	2.0651	20.563	0.00121361	0.0437781	0	GO:0090263	positive regulation of canonical Wnt signaling pathway
72043	Sulf2	sulfatase 2	protein-coding	0.937515	2.0651	20.563	0.00121361	0.0437781	0	GO:0051216	cartilage development
72043	Sulf2	sulfatase 2	protein-coding	0.937515	2.0651	20.563	0.00121361	0.0437781	0	GO:0030201	heparan sulfate proteoglycan metabolic process
72043	Sulf2	sulfatase 2	protein-coding	0.937515	2.0651	20.563	0.00121361	0.0437781	0	GO:0005795	Golgi stack
72043	Sulf2	sulfatase 2	protein-coding	0.937515	2.0651	20.563	0.00121361	0.0437781	0	GO:0030177	positive regulation of Wnt signaling pathway
72043	Sulf2	sulfatase 2	protein-coding	0.937515	2.0651	20.563	0.00121361	0.0437781	0	GO:0003094	glomerular filtration
72043	Sulf2	sulfatase 2	protein-coding	0.937515	2.0651	20.563	0.00121361	0.0437781	0	GO:0032836	glomerular basement membrane development
72043	Sulf2	sulfatase 2	protein-coding	0.937515	2.0651	20.563	0.00121361	0.0437781	0	GO:0001822	kidney development
72043	Sulf2	sulfatase 2	protein-coding	0.937515	2.0651	20.563	0.00121361	0.0437781	0	GO:0006790	sulfur compound metabolic process
72043	Sulf2	sulfatase 2	protein-coding	0.937515	2.0651	20.563	0.00121361	0.0437781	0	GO:2000345	regulation of hepatocyte proliferation
72043	Sulf2	sulfatase 2	protein-coding	0.937515	2.0651	20.563	0.00121361	0.0437781	0	GO:0005539	glycosaminoglycan binding
72043	Sulf2	sulfatase 2	protein-coding	0.937515	2.0651	20.563	0.00121361	0.0437781	0	GO:0010575	positive regulation of vascular endothelial growth factor production
72043	Sulf2	sulfatase 2	protein-coding	0.937515	2.0651	20.563	0.00121361	0.0437781	0	GO:0097421	liver regeneration
72043	Sulf2	sulfatase 2	protein-coding	0.937515	2.0651	20.563	0.00121361	0.0437781	0	GO:0002063	chondrocyte development
72043	Sulf2	sulfatase 2	protein-coding	0.937515	2.0651	20.563	0.00121361	0.0437781	0	GO:0060348	bone development
72043	Sulf2	sulfatase 2	protein-coding	0.937515	2.0651	20.563	0.00121361	0.0437781	0	GO:0035860	glial cell-derived neurotrophic factor receptor signaling pathway
72043	Sulf2	sulfatase 2	protein-coding	0.937515	2.0651	20.563	0.00121361	0.0437781	0	GO:0004065	arylsulfatase activity
72043	Sulf2	sulfatase 2	protein-coding	0.937515	2.0651	20.563	0.00121361	0.0437781	0	GO:0060384	innervation
72043	Sulf2	sulfatase 2	protein-coding	0.937515	2.0651	20.563	0.00121361	0.0437781	0	GO:0008449	N-acetylglucosamine-6-sulfatase activity
72043	Sulf2	sulfatase 2	protein-coding	0.937515	2.0651	20.563	0.00121361	0.0437781	0	GO:0014846	esophagus smooth muscle contraction
72043	Sulf2	sulfatase 2	protein-coding	0.937515	2.0651	20.563	0.00121361	0.0437781	0	GO:0040037	negative regulation of fibroblast growth factor receptor signaling pathway
72043	Sulf2	sulfatase 2	protein-coding	0.937515	2.0651	20.563	0.00121361	0.0437781	0
17057	Klrb1a	killer cell lectin-like receptor subfamily B member 1A	protein-coding	2.65115	0.0325924	48.1168	5.01889e-05	0.0073561	0	GO:0016020	membrane
17057	Klrb1a	killer cell lectin-like receptor subfamily B member 1A	protein-coding	2.65115	0.0325924	48.1168	5.01889e-05	0.0073561	0	GO:0016021	integral component of membrane
17057	Klrb1a	killer cell lectin-like receptor subfamily B member 1A	protein-coding	2.65115	0.0325924	48.1168	5.01889e-05	0.0073561	0	GO:0030246	carbohydrate binding
14160	Lgr5	leucine rich repeat containing G protein coupled receptor 5	protein-coding	-0.588653	6.04263	40.8828	9.63732e-05	0.0102435	0	GO:0016020	membrane
14160	Lgr5	leucine rich repeat containing G protein coupled receptor 5	protein-coding	-0.588653	6.04263	40.8828	9.63732e-05	0.0102435	0	GO:0016021	integral component of membrane
14160	Lgr5	leucine rich repeat containing G protein coupled receptor 5	protein-coding	-0.588653	6.04263	40.8828	9.63732e-05	0.0102435	0	GO:0005794	Golgi apparatus
14160	Lgr5	leucine rich repeat containing G protein coupled receptor 5	protein-coding	-0.588653	6.04263	40.8828	9.63732e-05	0.0102435	0	GO:0005886	plasma membrane
14160	Lgr5	leucine rich repeat containing G protein coupled receptor 5	protein-coding	-0.588653	6.04263	40.8828	9.63732e-05	0.0102435	0	GO:0005887	integral component of plasma membrane
14160	Lgr5	leucine rich repeat containing G protein coupled receptor 5	protein-coding	-0.588653	6.04263	40.8828	9.63732e-05	0.0102435	0	GO:0007186	G-protein coupled receptor signaling pathway
14160	Lgr5	leucine rich repeat containing G protein coupled receptor 5	protein-coding	-0.588653	6.04263	40.8828	9.63732e-05	0.0102435	0	GO:0007165	signal transduction
14160	Lgr5	leucine rich repeat containing G protein coupled receptor 5	protein-coding	-0.588653	6.04263	40.8828	9.63732e-05	0.0102435	0	GO:0016500	protein-hormone receptor activity
14160	Lgr5	leucine rich repeat containing G protein coupled receptor 5	protein-coding	-0.588653	6.04263	40.8828	9.63732e-05	0.0102435	0	GO:0048839	inner ear development
14160	Lgr5	leucine rich repeat containing G protein coupled receptor 5	protein-coding	-0.588653	6.04263	40.8828	9.63732e-05	0.0102435	0	GO:0001942	hair follicle development
14160	Lgr5	leucine rich repeat containing G protein coupled receptor 5	protein-coding	-0.588653	6.04263	40.8828	9.63732e-05	0.0102435	0	GO:0090263	positive regulation of canonical Wnt signaling pathway
14160	Lgr5	leucine rich repeat containing G protein coupled receptor 5	protein-coding	-0.588653	6.04263	40.8828	9.63732e-05	0.0102435	0	GO:2001013	epithelial cell proliferation involved in renal tubule morphogenesis
14160	Lgr5	leucine rich repeat containing G protein coupled receptor 5	protein-coding	-0.588653	6.04263	40.8828	9.63732e-05	0.0102435	0	GO:0004888	transmembrane signaling receptor activity
14160	Lgr5	leucine rich repeat containing G protein coupled receptor 5	protein-coding	-0.588653	6.04263	40.8828	9.63732e-05	0.0102435	0	GO:0042127	regulation of cell proliferation
14160	Lgr5	leucine rich repeat containing G protein coupled receptor 5	protein-coding	-0.588653	6.04263	40.8828	9.63732e-05	0.0102435	0	GO:0032588	trans-Golgi network membrane
14160	Lgr5	leucine rich repeat containing G protein coupled receptor 5	protein-coding	-0.588653	6.04263	40.8828	9.63732e-05	0.0102435	0	GO:0007189	adenylate cyclase-activating G-protein coupled receptor signaling pathway
14160	Lgr5	leucine rich repeat containing G protein coupled receptor 5	protein-coding	-0.588653	6.04263	40.8828	9.63732e-05	0.0102435	0	GO:0009994	oocyte differentiation
14160	Lgr5	leucine rich repeat containing G protein coupled receptor 5	protein-coding	-0.588653	6.04263	40.8828	9.63732e-05	0.0102435	0	GO:0008528	G-protein coupled peptide receptor activity
14160	Lgr5	leucine rich repeat containing G protein coupled receptor 5	protein-coding	-0.588653	6.04263	40.8828	9.63732e-05	0.0102435	0	GO:0009755	hormone-mediated signaling pathway
14160	Lgr5	leucine rich repeat containing G protein coupled receptor 5	protein-coding	-0.588653	6.04263	40.8828	9.63732e-05	0.0102435	0	GO:0007190	activation of adenylate cyclase activity
14160	Lgr5	leucine rich repeat containing G protein coupled receptor 5	protein-coding	-0.588653	6.04263	40.8828	9.63732e-05	0.0102435	0	GO:0004930	G-protein coupled receptor activity
14160	Lgr5	leucine rich repeat containing G protein coupled receptor 5	protein-coding	-0.588653	6.04263	40.8828	9.63732e-05	0.0102435	0
106877	Afap1l1	actin filament associated protein 1-like 1	protein-coding	-2.84414	1.77353	38.2746	0.000124866	0.0114384	0
106877	Afap1l1	actin filament associated protein 1-like 1	protein-coding	-2.84414	1.77353	38.2746	0.000124866	0.0114384	0	GO:0008150	biological_process
106877	Afap1l1	actin filament associated protein 1-like 1	protein-coding	-2.84414	1.77353	38.2746	0.000124866	0.0114384	0	GO:0005515	protein binding
106877	Afap1l1	actin filament associated protein 1-like 1	protein-coding	-2.84414	1.77353	38.2746	0.000124866	0.0114384	0	GO:0005737	cytoplasm
106877	Afap1l1	actin filament associated protein 1-like 1	protein-coding	-2.84414	1.77353	38.2746	0.000124866	0.0114384	0	GO:0030054	cell junction
106877	Afap1l1	actin filament associated protein 1-like 1	protein-coding	-2.84414	1.77353	38.2746	0.000124866	0.0114384	0	GO:0005856	cytoskeleton
106877	Afap1l1	actin filament associated protein 1-like 1	protein-coding	-2.84414	1.77353	38.2746	0.000124866	0.0114384	0	GO:0042995	cell projection
106877	Afap1l1	actin filament associated protein 1-like 1	protein-coding	-2.84414	1.77353	38.2746	0.000124866	0.0114384	0	GO:0002102	podosome
106877	Afap1l1	actin filament associated protein 1-like 1	protein-coding	-2.84414	1.77353	38.2746	0.000124866	0.0114384	0	GO:0071437	invadopodium
242700	Ifnlr1	interferon lambda receptor 1	protein-coding	-6.75995	1.55423	46.3893	5.81876e-05	0.00779042	0	GO:0016020	membrane
242700	Ifnlr1	interferon lambda receptor 1	protein-coding	-6.75995	1.55423	46.3893	5.81876e-05	0.00779042	0	GO:0016021	integral component of membrane
242700	Ifnlr1	interferon lambda receptor 1	protein-coding	-6.75995	1.55423	46.3893	5.81876e-05	0.00779042	0	GO:0005886	plasma membrane
242700	Ifnlr1	interferon lambda receptor 1	protein-coding	-6.75995	1.55423	46.3893	5.81876e-05	0.00779042	0	GO:0019221	cytokine-mediated signaling pathway
242700	Ifnlr1	interferon lambda receptor 1	protein-coding	-6.75995	1.55423	46.3893	5.81876e-05	0.00779042	0	GO:0051607	defense response to virus
242700	Ifnlr1	interferon lambda receptor 1	protein-coding	-6.75995	1.55423	46.3893	5.81876e-05	0.00779042	0	GO:0002385	mucosal immune response
242700	Ifnlr1	interferon lambda receptor 1	protein-coding	-6.75995	1.55423	46.3893	5.81876e-05	0.00779042	0	GO:0004896	cytokine receptor activity
242700	Ifnlr1	interferon lambda receptor 1	protein-coding	-6.75995	1.55423	46.3893	5.81876e-05	0.00779042	0	GO:0050691	regulation of defense response to virus by host
242700	Ifnlr1	interferon lambda receptor 1	protein-coding	-6.75995	1.55423	46.3893	5.81876e-05	0.00779042	0	GO:0032002	interleukin-28 receptor complex
242700	Ifnlr1	interferon lambda receptor 1	protein-coding	-6.75995	1.55423	46.3893	5.81876e-05	0.00779042	0	GO:0034342	response to type III interferon
16518	Kcnj2	potassium inwardly-rectifying channel, subfamily J, member 2	protein-coding	-1.15268	2.17576	19.49	0.00145322	0.0489559	0	GO:0016020	membrane
16518	Kcnj2	potassium inwardly-rectifying channel, subfamily J, member 2	protein-coding	-1.15268	2.17576	19.49	0.00145322	0.0489559	0	GO:0016021	integral component of membrane
16518	Kcnj2	potassium inwardly-rectifying channel, subfamily J, member 2	protein-coding	-1.15268	2.17576	19.49	0.00145322	0.0489559	0	GO:0005794	Golgi apparatus
16518	Kcnj2	potassium inwardly-rectifying channel, subfamily J, member 2	protein-coding	-1.15268	2.17576	19.49	0.00145322	0.0489559	0	GO:0006811	ion transport
16518	Kcnj2	potassium inwardly-rectifying channel, subfamily J, member 2	protein-coding	-1.15268	2.17576	19.49	0.00145322	0.0489559	0	GO:0006813	potassium ion transport
16518	Kcnj2	potassium inwardly-rectifying channel, subfamily J, member 2	protein-coding	-1.15268	2.17576	19.49	0.00145322	0.0489559	0	GO:0005886	plasma membrane
16518	Kcnj2	potassium inwardly-rectifying channel, subfamily J, member 2	protein-coding	-1.15268	2.17576	19.49	0.00145322	0.0489559	0	GO:0005244	voltage-gated ion channel activity
16518	Kcnj2	potassium inwardly-rectifying channel, subfamily J, member 2	protein-coding	-1.15268	2.17576	19.49	0.00145322	0.0489559	0	GO:0034765	regulation of ion transmembrane transport
16518	Kcnj2	potassium inwardly-rectifying channel, subfamily J, member 2	protein-coding	-1.15268	2.17576	19.49	0.00145322	0.0489559	0	GO:0043025	neuronal cell body
16518	Kcnj2	potassium inwardly-rectifying channel, subfamily J, member 2	protein-coding	-1.15268	2.17576	19.49	0.00145322	0.0489559	0	GO:0005242	inward rectifier potassium channel activity
16518	Kcnj2	potassium inwardly-rectifying channel, subfamily J, member 2	protein-coding	-1.15268	2.17576	19.49	0.00145322	0.0489559	0	GO:0014704	intercalated disc
16518	Kcnj2	potassium inwardly-rectifying channel, subfamily J, member 2	protein-coding	-1.15268	2.17576	19.49	0.00145322	0.0489559	0	GO:0030315	T-tubule
16518	Kcnj2	potassium inwardly-rectifying channel, subfamily J, member 2	protein-coding	-1.15268	2.17576	19.49	0.00145322	0.0489559	0	GO:0030425	dendrite
16518	Kcnj2	potassium inwardly-rectifying channel, subfamily J, member 2	protein-coding	-1.15268	2.17576	19.49	0.00145322	0.0489559	0	GO:0005515	protein binding
16518	Kcnj2	potassium inwardly-rectifying channel, subfamily J, member 2	protein-coding	-1.15268	2.17576	19.49	0.00145322	0.0489559	0	GO:0071805	potassium ion transmembrane transport
16518	Kcnj2	potassium inwardly-rectifying channel, subfamily J, member 2	protein-coding	-1.15268	2.17576	19.49	0.00145322	0.0489559	0	GO:0042802	identical protein binding
16518	Kcnj2	potassium inwardly-rectifying channel, subfamily J, member 2	protein-coding	-1.15268	2.17576	19.49	0.00145322	0.0489559	0	GO:0043197	dendritic spine
16518	Kcnj2	potassium inwardly-rectifying channel, subfamily J, member 2	protein-coding	-1.15268	2.17576	19.49	0.00145322	0.0489559	0	GO:0005546	phosphatidylinositol-4,5-bisphosphate binding
16518	Kcnj2	potassium inwardly-rectifying channel, subfamily J, member 2	protein-coding	-1.15268	2.17576	19.49	0.00145322	0.0489559	0	GO:0051289	protein homotetramerization
16518	Kcnj2	potassium inwardly-rectifying channel, subfamily J, member 2	protein-coding	-1.15268	2.17576	19.49	0.00145322	0.0489559	0	GO:0086002	cardiac muscle cell action potential involved in contraction
16518	Kcnj2	potassium inwardly-rectifying channel, subfamily J, member 2	protein-coding	-1.15268	2.17576	19.49	0.00145322	0.0489559	0	GO:0005790	smooth endoplasmic reticulum
16518	Kcnj2	potassium inwardly-rectifying channel, subfamily J, member 2	protein-coding	-1.15268	2.17576	19.49	0.00145322	0.0489559	0	GO:0008076	voltage-gated potassium channel complex
16518	Kcnj2	potassium inwardly-rectifying channel, subfamily J, member 2	protein-coding	-1.15268	2.17576	19.49	0.00145322	0.0489559	0	GO:0031224	intrinsic component of membrane
16518	Kcnj2	potassium inwardly-rectifying channel, subfamily J, member 2	protein-coding	-1.15268	2.17576	19.49	0.00145322	0.0489559	0	GO:0005791	rough endoplasmic reticulum
16518	Kcnj2	potassium inwardly-rectifying channel, subfamily J, member 2	protein-coding	-1.15268	2.17576	19.49	0.00145322	0.0489559	0	GO:0086091	regulation of heart rate by cardiac conduction
16518	Kcnj2	potassium inwardly-rectifying channel, subfamily J, member 2	protein-coding	-1.15268	2.17576	19.49	0.00145322	0.0489559	0	GO:0060306	regulation of membrane repolarization
16518	Kcnj2	potassium inwardly-rectifying channel, subfamily J, member 2	protein-coding	-1.15268	2.17576	19.49	0.00145322	0.0489559	0	GO:0086004	regulation of cardiac muscle cell contraction
16518	Kcnj2	potassium inwardly-rectifying channel, subfamily J, member 2	protein-coding	-1.15268	2.17576	19.49	0.00145322	0.0489559	0	GO:1901381	positive regulation of potassium ion transmembrane transport
16518	Kcnj2	potassium inwardly-rectifying channel, subfamily J, member 2	protein-coding	-1.15268	2.17576	19.49	0.00145322	0.0489559	0	GO:0055119	relaxation of cardiac muscle
16518	Kcnj2	potassium inwardly-rectifying channel, subfamily J, member 2	protein-coding	-1.15268	2.17576	19.49	0.00145322	0.0489559	0	GO:0010107	potassium ion import
16518	Kcnj2	potassium inwardly-rectifying channel, subfamily J, member 2	protein-coding	-1.15268	2.17576	19.49	0.00145322	0.0489559	0	GO:0014861	regulation of skeletal muscle contraction via regulation of action potential
16518	Kcnj2	potassium inwardly-rectifying channel, subfamily J, member 2	protein-coding	-1.15268	2.17576	19.49	0.00145322	0.0489559	0	GO:0015693	magnesium ion transport
16518	Kcnj2	potassium inwardly-rectifying channel, subfamily J, member 2	protein-coding	-1.15268	2.17576	19.49	0.00145322	0.0489559	0	GO:0086001	cardiac muscle cell action potential
16518	Kcnj2	potassium inwardly-rectifying channel, subfamily J, member 2	protein-coding	-1.15268	2.17576	19.49	0.00145322	0.0489559	0	GO:0086011	membrane repolarization during action potential
16518	Kcnj2	potassium inwardly-rectifying channel, subfamily J, member 2	protein-coding	-1.15268	2.17576	19.49	0.00145322	0.0489559	0	GO:0086013	membrane repolarization during cardiac muscle cell action potential
16518	Kcnj2	potassium inwardly-rectifying channel, subfamily J, member 2	protein-coding	-1.15268	2.17576	19.49	0.00145322	0.0489559	0	GO:0090076	relaxation of skeletal muscle
16518	Kcnj2	potassium inwardly-rectifying channel, subfamily J, member 2	protein-coding	-1.15268	2.17576	19.49	0.00145322	0.0489559	0	GO:0086008	voltage-gated potassium channel activity involved in cardiac muscle cell action potential repolarization
16518	Kcnj2	potassium inwardly-rectifying channel, subfamily J, member 2	protein-coding	-1.15268	2.17576	19.49	0.00145322	0.0489559	0	GO:0071260	cellular response to mechanical stimulus
14388	Gab1	growth factor receptor bound protein 2-associated protein 1	protein-coding	-2.53244	3.30973	70.1105	1.048e-05	0.00302643	0	GO:0001525	angiogenesis
14388	Gab1	growth factor receptor bound protein 2-associated protein 1	protein-coding	-2.53244	3.30973	70.1105	1.048e-05	0.00302643	0	GO:0031532	actin cytoskeleton reorganization
14388	Gab1	growth factor receptor bound protein 2-associated protein 1	protein-coding	-2.53244	3.30973	70.1105	1.048e-05	0.00302643	0	GO:0035728	response to hepatocyte growth factor
14388	Gab1	growth factor receptor bound protein 2-associated protein 1	protein-coding	-2.53244	3.30973	70.1105	1.048e-05	0.00302643	0	GO:0038084	vascular endothelial growth factor signaling pathway
14388	Gab1	growth factor receptor bound protein 2-associated protein 1	protein-coding	-2.53244	3.30973	70.1105	1.048e-05	0.00302643	0	GO:0045766	positive regulation of angiogenesis
14388	Gab1	growth factor receptor bound protein 2-associated protein 1	protein-coding	-2.53244	3.30973	70.1105	1.048e-05	0.00302643	0	GO:0090668	endothelial cell chemotaxis to vascular endothelial growth factor
14388	Gab1	growth factor receptor bound protein 2-associated protein 1	protein-coding	-2.53244	3.30973	70.1105	1.048e-05	0.00302643	0	GO:0005737	cytoplasm
14388	Gab1	growth factor receptor bound protein 2-associated protein 1	protein-coding	-2.53244	3.30973	70.1105	1.048e-05	0.00302643	0	GO:0000187	activation of MAPK activity
14388	Gab1	growth factor receptor bound protein 2-associated protein 1	protein-coding	-2.53244	3.30973	70.1105	1.048e-05	0.00302643	0	GO:0048008	platelet-derived growth factor receptor signaling pathway
14388	Gab1	growth factor receptor bound protein 2-associated protein 1	protein-coding	-2.53244	3.30973	70.1105	1.048e-05	0.00302643	0	GO:0006979	response to oxidative stress
14388	Gab1	growth factor receptor bound protein 2-associated protein 1	protein-coding	-2.53244	3.30973	70.1105	1.048e-05	0.00302643	0	GO:0007507	heart development
14388	Gab1	growth factor receptor bound protein 2-associated protein 1	protein-coding	-2.53244	3.30973	70.1105	1.048e-05	0.00302643	0	GO:0007165	signal transduction
14388	Gab1	growth factor receptor bound protein 2-associated protein 1	protein-coding	-2.53244	3.30973	70.1105	1.048e-05	0.00302643	0	GO:0007257	activation of JUN kinase activity
14388	Gab1	growth factor receptor bound protein 2-associated protein 1	protein-coding	-2.53244	3.30973	70.1105	1.048e-05	0.00302643	0	GO:0005515	protein binding
14388	Gab1	growth factor receptor bound protein 2-associated protein 1	protein-coding	-2.53244	3.30973	70.1105	1.048e-05	0.00302643	0	GO:0005829	cytosol
14388	Gab1	growth factor receptor bound protein 2-associated protein 1	protein-coding	-2.53244	3.30973	70.1105	1.048e-05	0.00302643	0	GO:0007173	epidermal growth factor receptor signaling pathway
14388	Gab1	growth factor receptor bound protein 2-associated protein 1	protein-coding	-2.53244	3.30973	70.1105	1.048e-05	0.00302643	0	GO:0030334	regulation of cell migration
14388	Gab1	growth factor receptor bound protein 2-associated protein 1	protein-coding	-2.53244	3.30973	70.1105	1.048e-05	0.00302643	0	GO:0043410	positive regulation of MAPK cascade
14388	Gab1	growth factor receptor bound protein 2-associated protein 1	protein-coding	-2.53244	3.30973	70.1105	1.048e-05	0.00302643	0	GO:0008544	epidermis development
14388	Gab1	growth factor receptor bound protein 2-associated protein 1	protein-coding	-2.53244	3.30973	70.1105	1.048e-05	0.00302643	0	GO:0060711	labyrinthine layer development
14388	Gab1	growth factor receptor bound protein 2-associated protein 1	protein-coding	-2.53244	3.30973	70.1105	1.048e-05	0.00302643	0	GO:0070102	interleukin-6-mediated signaling pathway
14388	Gab1	growth factor receptor bound protein 2-associated protein 1	protein-coding	-2.53244	3.30973	70.1105	1.048e-05	0.00302643	0	GO:0035924	cellular response to vascular endothelial growth factor stimulus
14388	Gab1	growth factor receptor bound protein 2-associated protein 1	protein-coding	-2.53244	3.30973	70.1105	1.048e-05	0.00302643	0	GO:0038089	positive regulation of cell migration by vascular endothelial growth factor signaling pathway
14388	Gab1	growth factor receptor bound protein 2-associated protein 1	protein-coding	-2.53244	3.30973	70.1105	1.048e-05	0.00302643	0
64435	Fcamr	Fc receptor, IgA, IgM, high affinity	protein-coding	-2.00369	0.745774	19.948	0.00134452	0.047395	0	GO:0016020	membrane
64435	Fcamr	Fc receptor, IgA, IgM, high affinity	protein-coding	-2.00369	0.745774	19.948	0.00134452	0.047395	0	GO:0016021	integral component of membrane
64435	Fcamr	Fc receptor, IgA, IgM, high affinity	protein-coding	-2.00369	0.745774	19.948	0.00134452	0.047395	0	GO:0005886	plasma membrane
64435	Fcamr	Fc receptor, IgA, IgM, high affinity	protein-coding	-2.00369	0.745774	19.948	0.00134452	0.047395	0	GO:0002376	immune system process
64435	Fcamr	Fc receptor, IgA, IgM, high affinity	protein-coding	-2.00369	0.745774	19.948	0.00134452	0.047395	0	GO:0002250	adaptive immune response
64435	Fcamr	Fc receptor, IgA, IgM, high affinity	protein-coding	-2.00369	0.745774	19.948	0.00134452	0.047395	0	GO:0004888	transmembrane signaling receptor activity
64435	Fcamr	Fc receptor, IgA, IgM, high affinity	protein-coding	-2.00369	0.745774	19.948	0.00134452	0.047395	0	GO:0006955	immune response
64435	Fcamr	Fc receptor, IgA, IgM, high affinity	protein-coding	-2.00369	0.745774	19.948	0.00134452	0.047395	0	GO:0019862	IgA binding
64435	Fcamr	Fc receptor, IgA, IgM, high affinity	protein-coding	-2.00369	0.745774	19.948	0.00134452	0.047395	0	GO:0001791	IgM binding
51811	Clec4f	C-type lectin domain family 4, member f	protein-coding	-8.11915	0.625493	36.6059	0.000232831	0.0154378	0	GO:0016020	membrane
51811	Clec4f	C-type lectin domain family 4, member f	protein-coding	-8.11915	0.625493	36.6059	0.000232831	0.0154378	0	GO:0016021	integral component of membrane
51811	Clec4f	C-type lectin domain family 4, member f	protein-coding	-8.11915	0.625493	36.6059	0.000232831	0.0154378	0	GO:0030246	carbohydrate binding
51811	Clec4f	C-type lectin domain family 4, member f	protein-coding	-8.11915	0.625493	36.6059	0.000232831	0.0154378	0
380912	Zfp395	zinc finger protein 395	protein-coding	-0.444668	5.58393	24.6677	0.000645001	0.0286261	0	GO:0005634	nucleus
380912	Zfp395	zinc finger protein 395	protein-coding	-0.444668	5.58393	24.6677	0.000645001	0.0286261	0	GO:0005829	cytosol
380912	Zfp395	zinc finger protein 395	protein-coding	-0.444668	5.58393	24.6677	0.000645001	0.0286261	0	GO:0005737	cytoplasm
380912	Zfp395	zinc finger protein 395	protein-coding	-0.444668	5.58393	24.6677	0.000645001	0.0286261	0	GO:0000978	RNA polymerase II proximal promoter sequence-specific DNA binding
380912	Zfp395	zinc finger protein 395	protein-coding	-0.444668	5.58393	24.6677	0.000645001	0.0286261	0	GO:0003677	DNA binding
380912	Zfp395	zinc finger protein 395	protein-coding	-0.444668	5.58393	24.6677	0.000645001	0.0286261	0	GO:0006357	regulation of transcription by RNA polymerase II
380912	Zfp395	zinc finger protein 395	protein-coding	-0.444668	5.58393	24.6677	0.000645001	0.0286261	0	GO:0001158	enhancer sequence-specific DNA binding
380912	Zfp395	zinc finger protein 395	protein-coding	-0.444668	5.58393	24.6677	0.000645001	0.0286261	0
380912	Zfp395	zinc finger protein 395	protein-coding	-0.444668	5.58393	24.6677	0.000645001	0.0286261	0	GO:0003676	nucleic acid binding
22363	Vpreb2	pre-B lymphocyte gene 2	protein-coding	-7.24714	4.06703	94.7298	2.85465e-06	0.0015819	0	GO:0002377	immunoglobulin production
22363	Vpreb2	pre-B lymphocyte gene 2	protein-coding	-7.24714	4.06703	94.7298	2.85465e-06	0.0015819	0	GO:0006955	immune response
22363	Vpreb2	pre-B lymphocyte gene 2	protein-coding	-7.24714	4.06703	94.7298	2.85465e-06	0.0015819	0	GO:0005615	extracellular space
22363	Vpreb2	pre-B lymphocyte gene 2	protein-coding	-7.24714	4.06703	94.7298	2.85465e-06	0.0015819	0	GO:0008361	regulation of cell size
22363	Vpreb2	pre-B lymphocyte gene 2	protein-coding	-7.24714	4.06703	94.7298	2.85465e-06	0.0015819	0	GO:0000902	cell morphogenesis
22363	Vpreb2	pre-B lymphocyte gene 2	protein-coding	-7.24714	4.06703	94.7298	2.85465e-06	0.0015819	0	GO:0048872	homeostasis of number of cells
22363	Vpreb2	pre-B lymphocyte gene 2	protein-coding	-7.24714	4.06703	94.7298	2.85465e-06	0.0015819	0	GO:0042100	B cell proliferation
14456	Gas6	growth arrest specific 6	protein-coding	-2.88192	0.1532	39.8647	0.000106449	0.0108189	0	GO:0005615	extracellular space
14456	Gas6	growth arrest specific 6	protein-coding	-2.88192	0.1532	39.8647	0.000106449	0.0108189	0	GO:0010469	regulation of signaling receptor activity
14456	Gas6	growth arrest specific 6	protein-coding	-2.88192	0.1532	39.8647	0.000106449	0.0108189	0	GO:0046872	metal ion binding
14456	Gas6	growth arrest specific 6	protein-coding	-2.88192	0.1532	39.8647	0.000106449	0.0108189	0	GO:0005509	calcium ion binding
14456	Gas6	growth arrest specific 6	protein-coding	-2.88192	0.1532	39.8647	0.000106449	0.0108189	0	GO:0005737	cytoplasm
14456	Gas6	growth arrest specific 6	protein-coding	-2.88192	0.1532	39.8647	0.000106449	0.0108189	0	GO:0005576	extracellular region
14456	Gas6	growth arrest specific 6	protein-coding	-2.88192	0.1532	39.8647	0.000106449	0.0108189	0	GO:0010628	positive regulation of gene expression
14456	Gas6	growth arrest specific 6	protein-coding	-2.88192	0.1532	39.8647	0.000106449	0.0108189	0	GO:0050766	positive regulation of phagocytosis
14456	Gas6	growth arrest specific 6	protein-coding	-2.88192	0.1532	39.8647	0.000106449	0.0108189	0	GO:0001934	positive regulation of protein phosphorylation
14456	Gas6	growth arrest specific 6	protein-coding	-2.88192	0.1532	39.8647	0.000106449	0.0108189	0	GO:0048018	receptor ligand activity
14456	Gas6	growth arrest specific 6	protein-coding	-2.88192	0.1532	39.8647	0.000106449	0.0108189	0	GO:0045892	negative regulation of transcription, DNA-templated
14456	Gas6	growth arrest specific 6	protein-coding	-2.88192	0.1532	39.8647	0.000106449	0.0108189	0	GO:0006915	apoptotic process
14456	Gas6	growth arrest specific 6	protein-coding	-2.88192	0.1532	39.8647	0.000106449	0.0108189	0	GO:0045860	positive regulation of protein kinase activity
14456	Gas6	growth arrest specific 6	protein-coding	-2.88192	0.1532	39.8647	0.000106449	0.0108189	0	GO:0051897	positive regulation of protein kinase B signaling
14456	Gas6	growth arrest specific 6	protein-coding	-2.88192	0.1532	39.8647	0.000106449	0.0108189	0	GO:0030971	receptor tyrosine kinase binding
14456	Gas6	growth arrest specific 6	protein-coding	-2.88192	0.1532	39.8647	0.000106449	0.0108189	0	GO:0033138	positive regulation of peptidyl-serine phosphorylation
14456	Gas6	growth arrest specific 6	protein-coding	-2.88192	0.1532	39.8647	0.000106449	0.0108189	0	GO:0007165	signal transduction
14456	Gas6	growth arrest specific 6	protein-coding	-2.88192	0.1532	39.8647	0.000106449	0.0108189	0	GO:0072659	protein localization to plasma membrane
14456	Gas6	growth arrest specific 6	protein-coding	-2.88192	0.1532	39.8647	0.000106449	0.0108189	0	GO:0043066	negative regulation of apoptotic process
14456	Gas6	growth arrest specific 6	protein-coding	-2.88192	0.1532	39.8647	0.000106449	0.0108189	0	GO:0048146	positive regulation of fibroblast proliferation
14456	Gas6	growth arrest specific 6	protein-coding	-2.88192	0.1532	39.8647	0.000106449	0.0108189	0	GO:0005102	signaling receptor binding
14456	Gas6	growth arrest specific 6	protein-coding	-2.88192	0.1532	39.8647	0.000106449	0.0108189	0	GO:0030296	protein tyrosine kinase activator activity
14456	Gas6	growth arrest specific 6	protein-coding	-2.88192	0.1532	39.8647	0.000106449	0.0108189	0	GO:0032689	negative regulation of interferon-gamma production
14456	Gas6	growth arrest specific 6	protein-coding	-2.88192	0.1532	39.8647	0.000106449	0.0108189	0	GO:0005622	intracellular
14456	Gas6	growth arrest specific 6	protein-coding	-2.88192	0.1532	39.8647	0.000106449	0.0108189	0	GO:0001764	neuron migration
14456	Gas6	growth arrest specific 6	protein-coding	-2.88192	0.1532	39.8647	0.000106449	0.0108189	0	GO:0009267	cellular response to starvation
14456	Gas6	growth arrest specific 6	protein-coding	-2.88192	0.1532	39.8647	0.000106449	0.0108189	0	GO:0043491	protein kinase B signaling
14456	Gas6	growth arrest specific 6	protein-coding	-2.88192	0.1532	39.8647	0.000106449	0.0108189	0	GO:0070588	calcium ion transmembrane transport
14456	Gas6	growth arrest specific 6	protein-coding	-2.88192	0.1532	39.8647	0.000106449	0.0108189	0	GO:0035690	cellular response to drug
14456	Gas6	growth arrest specific 6	protein-coding	-2.88192	0.1532	39.8647	0.000106449	0.0108189	0	GO:0040008	regulation of growth
14456	Gas6	growth arrest specific 6	protein-coding	-2.88192	0.1532	39.8647	0.000106449	0.0108189	0	GO:0071333	cellular response to glucose stimulus
14456	Gas6	growth arrest specific 6	protein-coding	-2.88192	0.1532	39.8647	0.000106449	0.0108189	0	GO:0006909	phagocytosis
14456	Gas6	growth arrest specific 6	protein-coding	-2.88192	0.1532	39.8647	0.000106449	0.0108189	0	GO:0043154	negative regulation of cysteine-type endopeptidase activity involved in apoptotic process
14456	Gas6	growth arrest specific 6	protein-coding	-2.88192	0.1532	39.8647	0.000106449	0.0108189	0	GO:0001786	phosphatidylserine binding
14456	Gas6	growth arrest specific 6	protein-coding	-2.88192	0.1532	39.8647	0.000106449	0.0108189	0	GO:0007596	blood coagulation
14456	Gas6	growth arrest specific 6	protein-coding	-2.88192	0.1532	39.8647	0.000106449	0.0108189	0	GO:0070374	positive regulation of ERK1 and ERK2 cascade
14456	Gas6	growth arrest specific 6	protein-coding	-2.88192	0.1532	39.8647	0.000106449	0.0108189	0	GO:2000352	negative regulation of endothelial cell apoptotic process
14456	Gas6	growth arrest specific 6	protein-coding	-2.88192	0.1532	39.8647	0.000106449	0.0108189	0	GO:0005245	voltage-gated calcium channel activity
14456	Gas6	growth arrest specific 6	protein-coding	-2.88192	0.1532	39.8647	0.000106449	0.0108189	0	GO:0050711	negative regulation of interleukin-1 secretion
14456	Gas6	growth arrest specific 6	protein-coding	-2.88192	0.1532	39.8647	0.000106449	0.0108189	0	GO:0043433	negative regulation of DNA-binding transcription factor activity
14456	Gas6	growth arrest specific 6	protein-coding	-2.88192	0.1532	39.8647	0.000106449	0.0108189	0	GO:0046827	positive regulation of protein export from nucleus
14456	Gas6	growth arrest specific 6	protein-coding	-2.88192	0.1532	39.8647	0.000106449	0.0108189	0	GO:0035457	cellular response to interferon-alpha
14456	Gas6	growth arrest specific 6	protein-coding	-2.88192	0.1532	39.8647	0.000106449	0.0108189	0	GO:0006468	protein phosphorylation
14456	Gas6	growth arrest specific 6	protein-coding	-2.88192	0.1532	39.8647	0.000106449	0.0108189	0	GO:0018105	peptidyl-serine phosphorylation
14456	Gas6	growth arrest specific 6	protein-coding	-2.88192	0.1532	39.8647	0.000106449	0.0108189	0	GO:0031589	cell-substrate adhesion
14456	Gas6	growth arrest specific 6	protein-coding	-2.88192	0.1532	39.8647	0.000106449	0.0108189	0	GO:0071363	cellular response to growth factor stimulus
14456	Gas6	growth arrest specific 6	protein-coding	-2.88192	0.1532	39.8647	0.000106449	0.0108189	0	GO:0085029	extracellular matrix assembly
14456	Gas6	growth arrest specific 6	protein-coding	-2.88192	0.1532	39.8647	0.000106449	0.0108189	0	GO:0032720	negative regulation of tumor necrosis factor production
14456	Gas6	growth arrest specific 6	protein-coding	-2.88192	0.1532	39.8647	0.000106449	0.0108189	0	GO:0043027	cysteine-type endopeptidase inhibitor activity involved in apoptotic process
14456	Gas6	growth arrest specific 6	protein-coding	-2.88192	0.1532	39.8647	0.000106449	0.0108189	0	GO:0061098	positive regulation of protein tyrosine kinase activity
14456	Gas6	growth arrest specific 6	protein-coding	-2.88192	0.1532	39.8647	0.000106449	0.0108189	0	GO:0032008	positive regulation of TOR signaling
14456	Gas6	growth arrest specific 6	protein-coding	-2.88192	0.1532	39.8647	0.000106449	0.0108189	0	GO:0046718	viral entry into host cell
14456	Gas6	growth arrest specific 6	protein-coding	-2.88192	0.1532	39.8647	0.000106449	0.0108189	0	GO:0019064	fusion of virus membrane with host plasma membrane
14456	Gas6	growth arrest specific 6	protein-coding	-2.88192	0.1532	39.8647	0.000106449	0.0108189	0	GO:0032148	activation of protein kinase B activity
14456	Gas6	growth arrest specific 6	protein-coding	-2.88192	0.1532	39.8647	0.000106449	0.0108189	0	GO:2000270	negative regulation of fibroblast apoptotic process
14456	Gas6	growth arrest specific 6	protein-coding	-2.88192	0.1532	39.8647	0.000106449	0.0108189	0	GO:2000510	positive regulation of dendritic cell chemotaxis
14456	Gas6	growth arrest specific 6	protein-coding	-2.88192	0.1532	39.8647	0.000106449	0.0108189	0	GO:0043277	apoptotic cell clearance
14456	Gas6	growth arrest specific 6	protein-coding	-2.88192	0.1532	39.8647	0.000106449	0.0108189	0	GO:0035754	B cell chemotaxis
14456	Gas6	growth arrest specific 6	protein-coding	-2.88192	0.1532	39.8647	0.000106449	0.0108189	0	GO:2000669	negative regulation of dendritic cell apoptotic process
14456	Gas6	growth arrest specific 6	protein-coding	-2.88192	0.1532	39.8647	0.000106449	0.0108189	0	GO:0070168	negative regulation of biomineral tissue development
14456	Gas6	growth arrest specific 6	protein-coding	-2.88192	0.1532	39.8647	0.000106449	0.0108189	0	GO:0001961	positive regulation of cytokine-mediated signaling pathway
14456	Gas6	growth arrest specific 6	protein-coding	-2.88192	0.1532	39.8647	0.000106449	0.0108189	0	GO:1900142	negative regulation of oligodendrocyte apoptotic process
14456	Gas6	growth arrest specific 6	protein-coding	-2.88192	0.1532	39.8647	0.000106449	0.0108189	0	GO:0032715	negative regulation of interleukin-6 production
14456	Gas6	growth arrest specific 6	protein-coding	-2.88192	0.1532	39.8647	0.000106449	0.0108189	0	GO:0060090	molecular adaptor activity
14456	Gas6	growth arrest specific 6	protein-coding	-2.88192	0.1532	39.8647	0.000106449	0.0108189	0	GO:0046813	receptor-mediated virion attachment to host cell
14456	Gas6	growth arrest specific 6	protein-coding	-2.88192	0.1532	39.8647	0.000106449	0.0108189	0	GO:0032825	positive regulation of natural killer cell differentiation
14456	Gas6	growth arrest specific 6	protein-coding	-2.88192	0.1532	39.8647	0.000106449	0.0108189	0	GO:0003104	positive regulation of glomerular filtration
14456	Gas6	growth arrest specific 6	protein-coding	-2.88192	0.1532	39.8647	0.000106449	0.0108189	0	GO:1900165	negative regulation of interleukin-6 secretion
14456	Gas6	growth arrest specific 6	protein-coding	-2.88192	0.1532	39.8647	0.000106449	0.0108189	0	GO:0007167	enzyme linked receptor protein signaling pathway
14456	Gas6	growth arrest specific 6	protein-coding	-2.88192	0.1532	39.8647	0.000106449	0.0108189	0	GO:0033159	negative regulation of protein import into nucleus, translocation
14456	Gas6	growth arrest specific 6	protein-coding	-2.88192	0.1532	39.8647	0.000106449	0.0108189	0	GO:0010804	negative regulation of tumor necrosis factor-mediated signaling pathway
14456	Gas6	growth arrest specific 6	protein-coding	-2.88192	0.1532	39.8647	0.000106449	0.0108189	0	GO:0019079	viral genome replication
14456	Gas6	growth arrest specific 6	protein-coding	-2.88192	0.1532	39.8647	0.000106449	0.0108189	0	GO:0010934	macrophage cytokine production
14456	Gas6	growth arrest specific 6	protein-coding	-2.88192	0.1532	39.8647	0.000106449	0.0108189	0	GO:0071307	cellular response to vitamin K
14456	Gas6	growth arrest specific 6	protein-coding	-2.88192	0.1532	39.8647	0.000106449	0.0108189	0	GO:0097241	hematopoietic stem cell migration to bone marrow
14456	Gas6	growth arrest specific 6	protein-coding	-2.88192	0.1532	39.8647	0.000106449	0.0108189	0	GO:0031100	animal organ regeneration
14456	Gas6	growth arrest specific 6	protein-coding	-2.88192	0.1532	39.8647	0.000106449	0.0108189	0	GO:0097028	dendritic cell differentiation
14456	Gas6	growth arrest specific 6	protein-coding	-2.88192	0.1532	39.8647	0.000106449	0.0108189	0	GO:2000533	negative regulation of renal albumin absorption
18693	Pick1	protein interacting with C kinase 1	protein-coding	-0.562017	3.80141	26.3121	0.000511794	0.02483	0	GO:0019904	protein domain specific binding
18693	Pick1	protein interacting with C kinase 1	protein-coding	-0.562017	3.80141	26.3121	0.000511794	0.02483	0
13591	Ebf1	early B cell factor 1	protein-coding	-6.38658	7.20874	93.9937	2.95386e-06	0.0015819	1	GO:0003700	DNA-binding transcription factor activity
13591	Ebf1	early B cell factor 1	protein-coding	-6.38658	7.20874	93.9937	2.95386e-06	0.0015819	1	GO:0006355	regulation of transcription, DNA-templated
13591	Ebf1	early B cell factor 1	protein-coding	-6.38658	7.20874	93.9937	2.95386e-06	0.0015819	1	GO:0046872	metal ion binding
13591	Ebf1	early B cell factor 1	protein-coding	-6.38658	7.20874	93.9937	2.95386e-06	0.0015819	1	GO:0003677	DNA binding
13591	Ebf1	early B cell factor 1	protein-coding	-6.38658	7.20874	93.9937	2.95386e-06	0.0015819	1	GO:0005634	nucleus
13591	Ebf1	early B cell factor 1	protein-coding	-6.38658	7.20874	93.9937	2.95386e-06	0.0015819	1	GO:0001077	transcriptional activator activity, RNA polymerase II proximal promoter sequence-specific DNA binding
13591	Ebf1	early B cell factor 1	protein-coding	-6.38658	7.20874	93.9937	2.95386e-06	0.0015819	1	GO:0006366	transcription by RNA polymerase II
13591	Ebf1	early B cell factor 1	protein-coding	-6.38658	7.20874	93.9937	2.95386e-06	0.0015819	1	GO:0005515	protein binding
13591	Ebf1	early B cell factor 1	protein-coding	-6.38658	7.20874	93.9937	2.95386e-06	0.0015819	1	GO:0007275	multicellular organism development
13591	Ebf1	early B cell factor 1	protein-coding	-6.38658	7.20874	93.9937	2.95386e-06	0.0015819	1	GO:0045944	positive regulation of transcription by RNA polymerase II
13591	Ebf1	early B cell factor 1	protein-coding	-6.38658	7.20874	93.9937	2.95386e-06	0.0015819	1	GO:0046983	protein dimerization activity
13591	Ebf1	early B cell factor 1	protein-coding	-6.38658	7.20874	93.9937	2.95386e-06	0.0015819	1	GO:0045893	positive regulation of transcription, DNA-templated
13591	Ebf1	early B cell factor 1	protein-coding	-6.38658	7.20874	93.9937	2.95386e-06	0.0015819	1	GO:0000978	RNA polymerase II proximal promoter sequence-specific DNA binding
13591	Ebf1	early B cell factor 1	protein-coding	-6.38658	7.20874	93.9937	2.95386e-06	0.0015819	1	GO:0005654	nucleoplasm
13591	Ebf1	early B cell factor 1	protein-coding	-6.38658	7.20874	93.9937	2.95386e-06	0.0015819	1	GO:0070742	C2H2 zinc finger domain binding
13591	Ebf1	early B cell factor 1	protein-coding	-6.38658	7.20874	93.9937	2.95386e-06	0.0015819	1
80782	Klrb1b	killer cell lectin-like receptor subfamily B member 1B	protein-coding	3.33348	-0.102635	37.6976	0.000132488	0.0119285	0	GO:0016020	membrane
80782	Klrb1b	killer cell lectin-like receptor subfamily B member 1B	protein-coding	3.33348	-0.102635	37.6976	0.000132488	0.0119285	0	GO:0016021	integral component of membrane
80782	Klrb1b	killer cell lectin-like receptor subfamily B member 1B	protein-coding	3.33348	-0.102635	37.6976	0.000132488	0.0119285	0	GO:0009897	external side of plasma membrane
80782	Klrb1b	killer cell lectin-like receptor subfamily B member 1B	protein-coding	3.33348	-0.102635	37.6976	0.000132488	0.0119285	0	GO:0005515	protein binding
80782	Klrb1b	killer cell lectin-like receptor subfamily B member 1B	protein-coding	3.33348	-0.102635	37.6976	0.000132488	0.0119285	0	GO:0042803	protein homodimerization activity
80782	Klrb1b	killer cell lectin-like receptor subfamily B member 1B	protein-coding	3.33348	-0.102635	37.6976	0.000132488	0.0119285	0	GO:0005886	plasma membrane
80782	Klrb1b	killer cell lectin-like receptor subfamily B member 1B	protein-coding	3.33348	-0.102635	37.6976	0.000132488	0.0119285	0	GO:0005887	integral component of plasma membrane
80782	Klrb1b	killer cell lectin-like receptor subfamily B member 1B	protein-coding	3.33348	-0.102635	37.6976	0.000132488	0.0119285	0	GO:0030246	carbohydrate binding
80782	Klrb1b	killer cell lectin-like receptor subfamily B member 1B	protein-coding	3.33348	-0.102635	37.6976	0.000132488	0.0119285	0	GO:0038023	signaling receptor activity
80782	Klrb1b	killer cell lectin-like receptor subfamily B member 1B	protein-coding	3.33348	-0.102635	37.6976	0.000132488	0.0119285	0	GO:0045953	negative regulation of natural killer cell mediated cytotoxicity
80782	Klrb1b	killer cell lectin-like receptor subfamily B member 1B	protein-coding	3.33348	-0.102635	37.6976	0.000132488	0.0119285	0
12484	Cd24a	CD24a antigen	protein-coding	-0.8764	10.0517	24.5367	0.000657318	0.028815	0
12484	Cd24a	CD24a antigen	protein-coding	-0.8764	10.0517	24.5367	0.000657318	0.028815	0	GO:0016020	membrane
12484	Cd24a	CD24a antigen	protein-coding	-0.8764	10.0517	24.5367	0.000657318	0.028815	0	GO:0009897	external side of plasma membrane
12484	Cd24a	CD24a antigen	protein-coding	-0.8764	10.0517	24.5367	0.000657318	0.028815	0	GO:0005886	plasma membrane
12484	Cd24a	CD24a antigen	protein-coding	-0.8764	10.0517	24.5367	0.000657318	0.028815	0	GO:0031362	anchored component of external side of plasma membrane
12484	Cd24a	CD24a antigen	protein-coding	-0.8764	10.0517	24.5367	0.000657318	0.028815	0	GO:0009986	cell surface
12484	Cd24a	CD24a antigen	protein-coding	-0.8764	10.0517	24.5367	0.000657318	0.028815	0	GO:0005515	protein binding
12484	Cd24a	CD24a antigen	protein-coding	-0.8764	10.0517	24.5367	0.000657318	0.028815	0	GO:0061098	positive regulation of protein tyrosine kinase activity
12484	Cd24a	CD24a antigen	protein-coding	-0.8764	10.0517	24.5367	0.000657318	0.028815	0	GO:0007155	cell adhesion
12484	Cd24a	CD24a antigen	protein-coding	-0.8764	10.0517	24.5367	0.000657318	0.028815	0	GO:0030246	carbohydrate binding
12484	Cd24a	CD24a antigen	protein-coding	-0.8764	10.0517	24.5367	0.000657318	0.028815	0	GO:0002376	immune system process
12484	Cd24a	CD24a antigen	protein-coding	-0.8764	10.0517	24.5367	0.000657318	0.028815	0	GO:0045087	innate immune response
12484	Cd24a	CD24a antigen	protein-coding	-0.8764	10.0517	24.5367	0.000657318	0.028815	0	GO:0098793	presynapse
12484	Cd24a	CD24a antigen	protein-coding	-0.8764	10.0517	24.5367	0.000657318	0.028815	0	GO:0050731	positive regulation of peptidyl-tyrosine phosphorylation
12484	Cd24a	CD24a antigen	protein-coding	-0.8764	10.0517	24.5367	0.000657318	0.028815	0	GO:0050768	negative regulation of neurogenesis
12484	Cd24a	CD24a antigen	protein-coding	-0.8764	10.0517	24.5367	0.000657318	0.028815	0	GO:0031225	anchored component of membrane
12484	Cd24a	CD24a antigen	protein-coding	-0.8764	10.0517	24.5367	0.000657318	0.028815	0	GO:0010976	positive regulation of neuron projection development
12484	Cd24a	CD24a antigen	protein-coding	-0.8764	10.0517	24.5367	0.000657318	0.028815	0	GO:0031175	neuron projection development
12484	Cd24a	CD24a antigen	protein-coding	-0.8764	10.0517	24.5367	0.000657318	0.028815	0	GO:0045121	membrane raft
12484	Cd24a	CD24a antigen	protein-coding	-0.8764	10.0517	24.5367	0.000657318	0.028815	0	GO:0016477	cell migration
12484	Cd24a	CD24a antigen	protein-coding	-0.8764	10.0517	24.5367	0.000657318	0.028815	0	GO:0043408	regulation of MAPK cascade
12484	Cd24a	CD24a antigen	protein-coding	-0.8764	10.0517	24.5367	0.000657318	0.028815	0	GO:0022409	positive regulation of cell-cell adhesion
12484	Cd24a	CD24a antigen	protein-coding	-0.8764	10.0517	24.5367	0.000657318	0.028815	0	GO:0045665	negative regulation of neuron differentiation
12484	Cd24a	CD24a antigen	protein-coding	-0.8764	10.0517	24.5367	0.000657318	0.028815	0	GO:0019901	protein kinase binding
12484	Cd24a	CD24a antigen	protein-coding	-0.8764	10.0517	24.5367	0.000657318	0.028815	0	GO:0007166	cell surface receptor signaling pathway
12484	Cd24a	CD24a antigen	protein-coding	-0.8764	10.0517	24.5367	0.000657318	0.028815	0	GO:0034109	homotypic cell-cell adhesion
12484	Cd24a	CD24a antigen	protein-coding	-0.8764	10.0517	24.5367	0.000657318	0.028815	0	GO:0001666	response to hypoxia
12484	Cd24a	CD24a antigen	protein-coding	-0.8764	10.0517	24.5367	0.000657318	0.028815	0	GO:0043627	response to estrogen
12484	Cd24a	CD24a antigen	protein-coding	-0.8764	10.0517	24.5367	0.000657318	0.028815	0	GO:0072112	glomerular visceral epithelial cell differentiation
12484	Cd24a	CD24a antigen	protein-coding	-0.8764	10.0517	24.5367	0.000657318	0.028815	0	GO:0031528	microvillus membrane
12484	Cd24a	CD24a antigen	protein-coding	-0.8764	10.0517	24.5367	0.000657318	0.028815	0	GO:0060170	ciliary membrane
12484	Cd24a	CD24a antigen	protein-coding	-0.8764	10.0517	24.5367	0.000657318	0.028815	0	GO:0008637	apoptotic mitochondrial changes
12484	Cd24a	CD24a antigen	protein-coding	-0.8764	10.0517	24.5367	0.000657318	0.028815	0	GO:0048488	synaptic vesicle endocytosis
12484	Cd24a	CD24a antigen	protein-coding	-0.8764	10.0517	24.5367	0.000657318	0.028815	0	GO:0022407	regulation of cell-cell adhesion
12484	Cd24a	CD24a antigen	protein-coding	-0.8764	10.0517	24.5367	0.000657318	0.028815	0	GO:0007157	heterophilic cell-cell adhesion via plasma membrane cell adhesion molecules
12484	Cd24a	CD24a antigen	protein-coding	-0.8764	10.0517	24.5367	0.000657318	0.028815	0	GO:0007274	neuromuscular synaptic transmission
12484	Cd24a	CD24a antigen	protein-coding	-0.8764	10.0517	24.5367	0.000657318	0.028815	0	GO:0097190	apoptotic signaling pathway
12484	Cd24a	CD24a antigen	protein-coding	-0.8764	10.0517	24.5367	0.000657318	0.028815	0	GO:0002523	leukocyte migration involved in inflammatory response
12484	Cd24a	CD24a antigen	protein-coding	-0.8764	10.0517	24.5367	0.000657318	0.028815	0	GO:0050850	positive regulation of calcium-mediated signaling
12484	Cd24a	CD24a antigen	protein-coding	-0.8764	10.0517	24.5367	0.000657318	0.028815	0	GO:0042632	cholesterol homeostasis
12484	Cd24a	CD24a antigen	protein-coding	-0.8764	10.0517	24.5367	0.000657318	0.028815	0	GO:0033630	positive regulation of cell adhesion mediated by integrin
12484	Cd24a	CD24a antigen	protein-coding	-0.8764	10.0517	24.5367	0.000657318	0.028815	0	GO:0007204	positive regulation of cytosolic calcium ion concentration
12484	Cd24a	CD24a antigen	protein-coding	-0.8764	10.0517	24.5367	0.000657318	0.028815	0	GO:0042325	regulation of phosphorylation
12484	Cd24a	CD24a antigen	protein-coding	-0.8764	10.0517	24.5367	0.000657318	0.028815	0	GO:0046641	positive regulation of alpha-beta T cell proliferation
12484	Cd24a	CD24a antigen	protein-coding	-0.8764	10.0517	24.5367	0.000657318	0.028815	0	GO:0032720	negative regulation of tumor necrosis factor production
12484	Cd24a	CD24a antigen	protein-coding	-0.8764	10.0517	24.5367	0.000657318	0.028815	0	GO:0002904	positive regulation of B cell apoptotic process
12484	Cd24a	CD24a antigen	protein-coding	-0.8764	10.0517	24.5367	0.000657318	0.028815	0	GO:0007406	negative regulation of neuroblast proliferation
12484	Cd24a	CD24a antigen	protein-coding	-0.8764	10.0517	24.5367	0.000657318	0.028815	0	GO:0033632	regulation of cell-cell adhesion mediated by integrin
12484	Cd24a	CD24a antigen	protein-coding	-0.8764	10.0517	24.5367	0.000657318	0.028815	0	GO:0043406	positive regulation of MAP kinase activity
12484	Cd24a	CD24a antigen	protein-coding	-0.8764	10.0517	24.5367	0.000657318	0.028815	0	GO:0007159	leukocyte cell-cell adhesion
12484	Cd24a	CD24a antigen	protein-coding	-0.8764	10.0517	24.5367	0.000657318	0.028815	0	GO:0045577	regulation of B cell differentiation
12484	Cd24a	CD24a antigen	protein-coding	-0.8764	10.0517	24.5367	0.000657318	0.028815	0	GO:0002237	response to molecule of bacterial origin
12484	Cd24a	CD24a antigen	protein-coding	-0.8764	10.0517	24.5367	0.000657318	0.028815	0	GO:0001775	cell activation
12484	Cd24a	CD24a antigen	protein-coding	-0.8764	10.0517	24.5367	0.000657318	0.028815	0	GO:0032715	negative regulation of interleukin-6 production
12484	Cd24a	CD24a antigen	protein-coding	-0.8764	10.0517	24.5367	0.000657318	0.028815	0	GO:0030889	negative regulation of B cell proliferation
12484	Cd24a	CD24a antigen	protein-coding	-0.8764	10.0517	24.5367	0.000657318	0.028815	0	GO:0002329	pre-B cell differentiation
12484	Cd24a	CD24a antigen	protein-coding	-0.8764	10.0517	24.5367	0.000657318	0.028815	0	GO:0002842	positive regulation of T cell mediated immune response to tumor cell
12484	Cd24a	CD24a antigen	protein-coding	-0.8764	10.0517	24.5367	0.000657318	0.028815	0	GO:0002863	positive regulation of inflammatory response to antigenic stimulus
12484	Cd24a	CD24a antigen	protein-coding	-0.8764	10.0517	24.5367	0.000657318	0.028815	0	GO:0030262	apoptotic nuclear changes
12484	Cd24a	CD24a antigen	protein-coding	-0.8764	10.0517	24.5367	0.000657318	0.028815	0	GO:0033625	positive regulation of integrin activation
12484	Cd24a	CD24a antigen	protein-coding	-0.8764	10.0517	24.5367	0.000657318	0.028815	0	GO:0033634	positive regulation of cell-cell adhesion mediated by integrin
12484	Cd24a	CD24a antigen	protein-coding	-0.8764	10.0517	24.5367	0.000657318	0.028815	0	GO:0034107	negative regulation of erythrocyte clearance
12484	Cd24a	CD24a antigen	protein-coding	-0.8764	10.0517	24.5367	0.000657318	0.028815	0	GO:0034119	negative regulation of erythrocyte aggregation
12484	Cd24a	CD24a antigen	protein-coding	-0.8764	10.0517	24.5367	0.000657318	0.028815	0	GO:0042103	positive regulation of T cell homeostatic proliferation
12484	Cd24a	CD24a antigen	protein-coding	-0.8764	10.0517	24.5367	0.000657318	0.028815	0	GO:0046014	negative regulation of T cell homeostatic proliferation
12484	Cd24a	CD24a antigen	protein-coding	-0.8764	10.0517	24.5367	0.000657318	0.028815	0	GO:0030296	protein tyrosine kinase activator activity
12484	Cd24a	CD24a antigen	protein-coding	-0.8764	10.0517	24.5367	0.000657318	0.028815	0	GO:0030544	Hsp70 protein binding
12484	Cd24a	CD24a antigen	protein-coding	-0.8764	10.0517	24.5367	0.000657318	0.028815	0	GO:0051879	Hsp90 protein binding
12484	Cd24a	CD24a antigen	protein-coding	-0.8764	10.0517	24.5367	0.000657318	0.028815	0	GO:0001959	regulation of cytokine-mediated signaling pathway
12484	Cd24a	CD24a antigen	protein-coding	-0.8764	10.0517	24.5367	0.000657318	0.028815	0	GO:0006955	immune response
12484	Cd24a	CD24a antigen	protein-coding	-0.8764	10.0517	24.5367	0.000657318	0.028815	0	GO:0031295	T cell costimulation
12484	Cd24a	CD24a antigen	protein-coding	-0.8764	10.0517	24.5367	0.000657318	0.028815	0	GO:0032597	B cell receptor transport into membrane raft
12484	Cd24a	CD24a antigen	protein-coding	-0.8764	10.0517	24.5367	0.000657318	0.028815	0	GO:0032600	chemokine receptor transport out of membrane raft
12484	Cd24a	CD24a antigen	protein-coding	-0.8764	10.0517	24.5367	0.000657318	0.028815	0	GO:0032913	negative regulation of transforming growth factor beta3 production
12484	Cd24a	CD24a antigen	protein-coding	-0.8764	10.0517	24.5367	0.000657318	0.028815	0	GO:0042104	positive regulation of activated T cell proliferation
12484	Cd24a	CD24a antigen	protein-coding	-0.8764	10.0517	24.5367	0.000657318	0.028815	0	GO:0045730	respiratory burst
12484	Cd24a	CD24a antigen	protein-coding	-0.8764	10.0517	24.5367	0.000657318	0.028815	0	GO:0071638	negative regulation of monocyte chemotactic protein-1 production
12484	Cd24a	CD24a antigen	protein-coding	-0.8764	10.0517	24.5367	0.000657318	0.028815	0	GO:0072139	glomerular parietal epithelial cell differentiation
12484	Cd24a	CD24a antigen	protein-coding	-0.8764	10.0517	24.5367	0.000657318	0.028815	0	GO:0106015	negative regulation of inflammatory response to wounding
12484	Cd24a	CD24a antigen	protein-coding	-0.8764	10.0517	24.5367	0.000657318	0.028815	0	GO:0106016	positive regulation of inflammatory response to wounding
12484	Cd24a	CD24a antigen	protein-coding	-0.8764	10.0517	24.5367	0.000657318	0.028815	0	GO:2000768	positive regulation of nephron tubule epithelial cell differentiation
16971	Lrp1	low density lipoprotein receptor-related protein 1	protein-coding	1.42968	4.6282	190.897	1.23069e-07	0.000639127	0	GO:0016020	membrane
16971	Lrp1	low density lipoprotein receptor-related protein 1	protein-coding	1.42968	4.6282	190.897	1.23069e-07	0.000639127	0	GO:0016021	integral component of membrane
16971	Lrp1	low density lipoprotein receptor-related protein 1	protein-coding	1.42968	4.6282	190.897	1.23069e-07	0.000639127	0	GO:0005509	calcium ion binding
16971	Lrp1	low density lipoprotein receptor-related protein 1	protein-coding	1.42968	4.6282	190.897	1.23069e-07	0.000639127	0	GO:0002020	protease binding
16971	Lrp1	low density lipoprotein receptor-related protein 1	protein-coding	1.42968	4.6282	190.897	1.23069e-07	0.000639127	0	GO:0016964	alpha-2 macroglobulin receptor activity
16971	Lrp1	low density lipoprotein receptor-related protein 1	protein-coding	1.42968	4.6282	190.897	1.23069e-07	0.000639127	0	GO:0032050	clathrin heavy chain binding
16971	Lrp1	low density lipoprotein receptor-related protein 1	protein-coding	1.42968	4.6282	190.897	1.23069e-07	0.000639127	0	GO:0034185	apolipoprotein binding
16971	Lrp1	low density lipoprotein receptor-related protein 1	protein-coding	1.42968	4.6282	190.897	1.23069e-07	0.000639127	0	GO:0044877	protein-containing complex binding
16971	Lrp1	low density lipoprotein receptor-related protein 1	protein-coding	1.42968	4.6282	190.897	1.23069e-07	0.000639127	0	GO:0002265	astrocyte activation involved in immune response
16971	Lrp1	low density lipoprotein receptor-related protein 1	protein-coding	1.42968	4.6282	190.897	1.23069e-07	0.000639127	0	GO:0006898	receptor-mediated endocytosis
16971	Lrp1	low density lipoprotein receptor-related protein 1	protein-coding	1.42968	4.6282	190.897	1.23069e-07	0.000639127	0	GO:0007205	protein kinase C-activating G-protein coupled receptor signaling pathway
16971	Lrp1	low density lipoprotein receptor-related protein 1	protein-coding	1.42968	4.6282	190.897	1.23069e-07	0.000639127	0	GO:0007568	aging
16971	Lrp1	low density lipoprotein receptor-related protein 1	protein-coding	1.42968	4.6282	190.897	1.23069e-07	0.000639127	0	GO:0008283	cell proliferation
16971	Lrp1	low density lipoprotein receptor-related protein 1	protein-coding	1.42968	4.6282	190.897	1.23069e-07	0.000639127	0	GO:0010942	positive regulation of cell death
16971	Lrp1	low density lipoprotein receptor-related protein 1	protein-coding	1.42968	4.6282	190.897	1.23069e-07	0.000639127	0	GO:0010977	negative regulation of neuron projection development
16971	Lrp1	low density lipoprotein receptor-related protein 1	protein-coding	1.42968	4.6282	190.897	1.23069e-07	0.000639127	0	GO:0021987	cerebral cortex development
16971	Lrp1	low density lipoprotein receptor-related protein 1	protein-coding	1.42968	4.6282	190.897	1.23069e-07	0.000639127	0	GO:0032092	positive regulation of protein binding
16971	Lrp1	low density lipoprotein receptor-related protein 1	protein-coding	1.42968	4.6282	190.897	1.23069e-07	0.000639127	0	GO:0042157	lipoprotein metabolic process
16971	Lrp1	low density lipoprotein receptor-related protein 1	protein-coding	1.42968	4.6282	190.897	1.23069e-07	0.000639127	0	GO:0043524	negative regulation of neuron apoptotic process
16971	Lrp1	low density lipoprotein receptor-related protein 1	protein-coding	1.42968	4.6282	190.897	1.23069e-07	0.000639127	0	GO:0045056	transcytosis
16971	Lrp1	low density lipoprotein receptor-related protein 1	protein-coding	1.42968	4.6282	190.897	1.23069e-07	0.000639127	0	GO:0045732	positive regulation of protein catabolic process
16971	Lrp1	low density lipoprotein receptor-related protein 1	protein-coding	1.42968	4.6282	190.897	1.23069e-07	0.000639127	0	GO:0045807	positive regulation of endocytosis
16971	Lrp1	low density lipoprotein receptor-related protein 1	protein-coding	1.42968	4.6282	190.897	1.23069e-07	0.000639127	0	GO:0051222	positive regulation of protein transport
16971	Lrp1	low density lipoprotein receptor-related protein 1	protein-coding	1.42968	4.6282	190.897	1.23069e-07	0.000639127	0	GO:0051246	regulation of protein metabolic process
16971	Lrp1	low density lipoprotein receptor-related protein 1	protein-coding	1.42968	4.6282	190.897	1.23069e-07	0.000639127	0	GO:0097242	amyloid-beta clearance
16971	Lrp1	low density lipoprotein receptor-related protein 1	protein-coding	1.42968	4.6282	190.897	1.23069e-07	0.000639127	0	GO:1900223	positive regulation of amyloid-beta clearance
16971	Lrp1	low density lipoprotein receptor-related protein 1	protein-coding	1.42968	4.6282	190.897	1.23069e-07	0.000639127	0	GO:1903078	positive regulation of protein localization to plasma membrane
16971	Lrp1	low density lipoprotein receptor-related protein 1	protein-coding	1.42968	4.6282	190.897	1.23069e-07	0.000639127	0	GO:1904646	cellular response to amyloid-beta
16971	Lrp1	low density lipoprotein receptor-related protein 1	protein-coding	1.42968	4.6282	190.897	1.23069e-07	0.000639127	0	GO:1905167	positive regulation of lysosomal protein catabolic process
16971	Lrp1	low density lipoprotein receptor-related protein 1	protein-coding	1.42968	4.6282	190.897	1.23069e-07	0.000639127	0	GO:0005768	endosome
16971	Lrp1	low density lipoprotein receptor-related protein 1	protein-coding	1.42968	4.6282	190.897	1.23069e-07	0.000639127	0	GO:0005769	early endosome
16971	Lrp1	low density lipoprotein receptor-related protein 1	protein-coding	1.42968	4.6282	190.897	1.23069e-07	0.000639127	0	GO:0016323	basolateral plasma membrane
16971	Lrp1	low density lipoprotein receptor-related protein 1	protein-coding	1.42968	4.6282	190.897	1.23069e-07	0.000639127	0	GO:0030136	clathrin-coated vesicle
16971	Lrp1	low density lipoprotein receptor-related protein 1	protein-coding	1.42968	4.6282	190.897	1.23069e-07	0.000639127	0	GO:0030425	dendrite
16971	Lrp1	low density lipoprotein receptor-related protein 1	protein-coding	1.42968	4.6282	190.897	1.23069e-07	0.000639127	0	GO:0043025	neuronal cell body
16971	Lrp1	low density lipoprotein receptor-related protein 1	protein-coding	1.42968	4.6282	190.897	1.23069e-07	0.000639127	0	GO:0043235	receptor complex
16971	Lrp1	low density lipoprotein receptor-related protein 1	protein-coding	1.42968	4.6282	190.897	1.23069e-07	0.000639127	0
544678	Cfap74	cilia and flagella associated protein 74	protein-coding	-1.37422	1.59299	25.6464	0.00056128	0.0263652	0
544678	Cfap74	cilia and flagella associated protein 74	protein-coding	-1.37422	1.59299	25.6464	0.00056128	0.0263652	0	GO:0003674	molecular_function
544678	Cfap74	cilia and flagella associated protein 74	protein-coding	-1.37422	1.59299	25.6464	0.00056128	0.0263652	0	GO:0008150	biological_process
544678	Cfap74	cilia and flagella associated protein 74	protein-coding	-1.37422	1.59299	25.6464	0.00056128	0.0263652	0	GO:0005575	cellular_component
544678	Cfap74	cilia and flagella associated protein 74	protein-coding	-1.37422	1.59299	25.6464	0.00056128	0.0263652	0	GO:0005737	cytoplasm
544678	Cfap74	cilia and flagella associated protein 74	protein-coding	-1.37422	1.59299	25.6464	0.00056128	0.0263652	0	GO:0005856	cytoskeleton
544678	Cfap74	cilia and flagella associated protein 74	protein-coding	-1.37422	1.59299	25.6464	0.00056128	0.0263652	0	GO:0042995	cell projection
544678	Cfap74	cilia and flagella associated protein 74	protein-coding	-1.37422	1.59299	25.6464	0.00056128	0.0263652	0	GO:0005929	cilium
544678	Cfap74	cilia and flagella associated protein 74	protein-coding	-1.37422	1.59299	25.6464	0.00056128	0.0263652	0	GO:0005930	axoneme
544678	Cfap74	cilia and flagella associated protein 74	protein-coding	-1.37422	1.59299	25.6464	0.00056128	0.0263652	0	GO:0035082	axoneme assembly
21844	Tiam1	T cell lymphoma invasion and metastasis 1	protein-coding	-1.02067	4.90165	30.1266	0.000311416	0.0184276	0
21844	Tiam1	T cell lymphoma invasion and metastasis 1	protein-coding	-1.02067	4.90165	30.1266	0.000311416	0.0184276	0	GO:0007165	signal transduction
21844	Tiam1	T cell lymphoma invasion and metastasis 1	protein-coding	-1.02067	4.90165	30.1266	0.000311416	0.0184276	0	GO:0035556	intracellular signal transduction
21844	Tiam1	T cell lymphoma invasion and metastasis 1	protein-coding	-1.02067	4.90165	30.1266	0.000311416	0.0184276	0	GO:0005085	guanyl-nucleotide exchange factor activity
21844	Tiam1	T cell lymphoma invasion and metastasis 1	protein-coding	-1.02067	4.90165	30.1266	0.000311416	0.0184276	0	GO:0035023	regulation of Rho protein signal transduction
21844	Tiam1	T cell lymphoma invasion and metastasis 1	protein-coding	-1.02067	4.90165	30.1266	0.000311416	0.0184276	0	GO:0005089	Rho guanyl-nucleotide exchange factor activity
21844	Tiam1	T cell lymphoma invasion and metastasis 1	protein-coding	-1.02067	4.90165	30.1266	0.000311416	0.0184276	0	GO:0090630	activation of GTPase activity
21844	Tiam1	T cell lymphoma invasion and metastasis 1	protein-coding	-1.02067	4.90165	30.1266	0.000311416	0.0184276	0	GO:0008017	microtubule binding
21844	Tiam1	T cell lymphoma invasion and metastasis 1	protein-coding	-1.02067	4.90165	30.1266	0.000311416	0.0184276	0	GO:0017016	Ras GTPase binding
21844	Tiam1	T cell lymphoma invasion and metastasis 1	protein-coding	-1.02067	4.90165	30.1266	0.000311416	0.0184276	0	GO:0019900	kinase binding
21844	Tiam1	T cell lymphoma invasion and metastasis 1	protein-coding	-1.02067	4.90165	30.1266	0.000311416	0.0184276	0	GO:0030676	Rac guanyl-nucleotide exchange factor activity
21844	Tiam1	T cell lymphoma invasion and metastasis 1	protein-coding	-1.02067	4.90165	30.1266	0.000311416	0.0184276	0	GO:0030971	receptor tyrosine kinase binding
21844	Tiam1	T cell lymphoma invasion and metastasis 1	protein-coding	-1.02067	4.90165	30.1266	0.000311416	0.0184276	0	GO:0048365	Rac GTPase binding
21844	Tiam1	T cell lymphoma invasion and metastasis 1	protein-coding	-1.02067	4.90165	30.1266	0.000311416	0.0184276	0	GO:0003300	cardiac muscle hypertrophy
21844	Tiam1	T cell lymphoma invasion and metastasis 1	protein-coding	-1.02067	4.90165	30.1266	0.000311416	0.0184276	0	GO:0006915	apoptotic process
21844	Tiam1	T cell lymphoma invasion and metastasis 1	protein-coding	-1.02067	4.90165	30.1266	0.000311416	0.0184276	0	GO:0007160	cell-matrix adhesion
21844	Tiam1	T cell lymphoma invasion and metastasis 1	protein-coding	-1.02067	4.90165	30.1266	0.000311416	0.0184276	0	GO:0008284	positive regulation of cell proliferation
21844	Tiam1	T cell lymphoma invasion and metastasis 1	protein-coding	-1.02067	4.90165	30.1266	0.000311416	0.0184276	0	GO:0010717	regulation of epithelial to mesenchymal transition
21844	Tiam1	T cell lymphoma invasion and metastasis 1	protein-coding	-1.02067	4.90165	30.1266	0.000311416	0.0184276	0	GO:0010976	positive regulation of neuron projection development
21844	Tiam1	T cell lymphoma invasion and metastasis 1	protein-coding	-1.02067	4.90165	30.1266	0.000311416	0.0184276	0	GO:0016477	cell migration
21844	Tiam1	T cell lymphoma invasion and metastasis 1	protein-coding	-1.02067	4.90165	30.1266	0.000311416	0.0184276	0	GO:0016601	Rac protein signal transduction
21844	Tiam1	T cell lymphoma invasion and metastasis 1	protein-coding	-1.02067	4.90165	30.1266	0.000311416	0.0184276	0	GO:0030335	positive regulation of cell migration
21844	Tiam1	T cell lymphoma invasion and metastasis 1	protein-coding	-1.02067	4.90165	30.1266	0.000311416	0.0184276	0	GO:0032092	positive regulation of protein binding
21844	Tiam1	T cell lymphoma invasion and metastasis 1	protein-coding	-1.02067	4.90165	30.1266	0.000311416	0.0184276	0	GO:0042220	response to cocaine
21844	Tiam1	T cell lymphoma invasion and metastasis 1	protein-coding	-1.02067	4.90165	30.1266	0.000311416	0.0184276	0	GO:0043507	positive regulation of JUN kinase activity
21844	Tiam1	T cell lymphoma invasion and metastasis 1	protein-coding	-1.02067	4.90165	30.1266	0.000311416	0.0184276	0	GO:0050772	positive regulation of axonogenesis
21844	Tiam1	T cell lymphoma invasion and metastasis 1	protein-coding	-1.02067	4.90165	30.1266	0.000311416	0.0184276	0	GO:0061003	positive regulation of dendritic spine morphogenesis
21844	Tiam1	T cell lymphoma invasion and metastasis 1	protein-coding	-1.02067	4.90165	30.1266	0.000311416	0.0184276	0	GO:0061178	regulation of insulin secretion involved in cellular response to glucose stimulus
21844	Tiam1	T cell lymphoma invasion and metastasis 1	protein-coding	-1.02067	4.90165	30.1266	0.000311416	0.0184276	0	GO:0070372	regulation of ERK1 and ERK2 cascade
21844	Tiam1	T cell lymphoma invasion and metastasis 1	protein-coding	-1.02067	4.90165	30.1266	0.000311416	0.0184276	0	GO:0072657	protein localization to membrane
21844	Tiam1	T cell lymphoma invasion and metastasis 1	protein-coding	-1.02067	4.90165	30.1266	0.000311416	0.0184276	0	GO:0098989	NMDA selective glutamate receptor signaling pathway
21844	Tiam1	T cell lymphoma invasion and metastasis 1	protein-coding	-1.02067	4.90165	30.1266	0.000311416	0.0184276	0	GO:1904268	positive regulation of Schwann cell chemotaxis
21844	Tiam1	T cell lymphoma invasion and metastasis 1	protein-coding	-1.02067	4.90165	30.1266	0.000311416	0.0184276	0	GO:1905274	regulation of modification of postsynaptic actin cytoskeleton
21844	Tiam1	T cell lymphoma invasion and metastasis 1	protein-coding	-1.02067	4.90165	30.1266	0.000311416	0.0184276	0	GO:1990138	neuron projection extension
21844	Tiam1	T cell lymphoma invasion and metastasis 1	protein-coding	-1.02067	4.90165	30.1266	0.000311416	0.0184276	0	GO:0005634	nucleus
21844	Tiam1	T cell lymphoma invasion and metastasis 1	protein-coding	-1.02067	4.90165	30.1266	0.000311416	0.0184276	0	GO:0005737	cytoplasm
21844	Tiam1	T cell lymphoma invasion and metastasis 1	protein-coding	-1.02067	4.90165	30.1266	0.000311416	0.0184276	0	GO:0005829	cytosol
21844	Tiam1	T cell lymphoma invasion and metastasis 1	protein-coding	-1.02067	4.90165	30.1266	0.000311416	0.0184276	0	GO:0005874	microtubule
21844	Tiam1	T cell lymphoma invasion and metastasis 1	protein-coding	-1.02067	4.90165	30.1266	0.000311416	0.0184276	0	GO:0005886	plasma membrane
21844	Tiam1	T cell lymphoma invasion and metastasis 1	protein-coding	-1.02067	4.90165	30.1266	0.000311416	0.0184276	0	GO:0005911	cell-cell junction
21844	Tiam1	T cell lymphoma invasion and metastasis 1	protein-coding	-1.02067	4.90165	30.1266	0.000311416	0.0184276	0	GO:0014069	postsynaptic density
21844	Tiam1	T cell lymphoma invasion and metastasis 1	protein-coding	-1.02067	4.90165	30.1266	0.000311416	0.0184276	0	GO:0031234	extrinsic component of cytoplasmic side of plasma membrane
21844	Tiam1	T cell lymphoma invasion and metastasis 1	protein-coding	-1.02067	4.90165	30.1266	0.000311416	0.0184276	0	GO:0032587	ruffle membrane
21844	Tiam1	T cell lymphoma invasion and metastasis 1	protein-coding	-1.02067	4.90165	30.1266	0.000311416	0.0184276	0	GO:0036477	somatodendritic compartment
21844	Tiam1	T cell lymphoma invasion and metastasis 1	protein-coding	-1.02067	4.90165	30.1266	0.000311416	0.0184276	0	GO:0043025	neuronal cell body
21844	Tiam1	T cell lymphoma invasion and metastasis 1	protein-coding	-1.02067	4.90165	30.1266	0.000311416	0.0184276	0	GO:0043197	dendritic spine
21844	Tiam1	T cell lymphoma invasion and metastasis 1	protein-coding	-1.02067	4.90165	30.1266	0.000311416	0.0184276	0	GO:0044291	cell-cell contact zone
21844	Tiam1	T cell lymphoma invasion and metastasis 1	protein-coding	-1.02067	4.90165	30.1266	0.000311416	0.0184276	0	GO:0044295	axonal growth cone
21844	Tiam1	T cell lymphoma invasion and metastasis 1	protein-coding	-1.02067	4.90165	30.1266	0.000311416	0.0184276	0	GO:0044304	main axon
21844	Tiam1	T cell lymphoma invasion and metastasis 1	protein-coding	-1.02067	4.90165	30.1266	0.000311416	0.0184276	0	GO:0045202	synapse
21844	Tiam1	T cell lymphoma invasion and metastasis 1	protein-coding	-1.02067	4.90165	30.1266	0.000311416	0.0184276	0	GO:0098978	glutamatergic synapse
21844	Tiam1	T cell lymphoma invasion and metastasis 1	protein-coding	-1.02067	4.90165	30.1266	0.000311416	0.0184276	0	GO:0099147	extrinsic component of postsynaptic density membrane
21844	Tiam1	T cell lymphoma invasion and metastasis 1	protein-coding	-1.02067	4.90165	30.1266	0.000311416	0.0184276	0	GO:0005622	intracellular
14121	Fbp1	fructose bisphosphatase 1	protein-coding	-2.97021	0.061221	22.8996	0.000838187	0.0339271	0	GO:0046872	metal ion binding
14121	Fbp1	fructose bisphosphatase 1	protein-coding	-2.97021	0.061221	22.8996	0.000838187	0.0339271	0	GO:0016787	hydrolase activity
14121	Fbp1	fructose bisphosphatase 1	protein-coding	-2.97021	0.061221	22.8996	0.000838187	0.0339271	0	GO:0008152	metabolic process
14121	Fbp1	fructose bisphosphatase 1	protein-coding	-2.97021	0.061221	22.8996	0.000838187	0.0339271	0	GO:0003824	catalytic activity
14121	Fbp1	fructose bisphosphatase 1	protein-coding	-2.97021	0.061221	22.8996	0.000838187	0.0339271	0	GO:0005634	nucleus
14121	Fbp1	fructose bisphosphatase 1	protein-coding	-2.97021	0.061221	22.8996	0.000838187	0.0339271	0	GO:0005829	cytosol
14121	Fbp1	fructose bisphosphatase 1	protein-coding	-2.97021	0.061221	22.8996	0.000838187	0.0339271	0	GO:0005737	cytoplasm
14121	Fbp1	fructose bisphosphatase 1	protein-coding	-2.97021	0.061221	22.8996	0.000838187	0.0339271	0	GO:0042802	identical protein binding
14121	Fbp1	fructose bisphosphatase 1	protein-coding	-2.97021	0.061221	22.8996	0.000838187	0.0339271	0	GO:0005975	carbohydrate metabolic process
14121	Fbp1	fructose bisphosphatase 1	protein-coding	-2.97021	0.061221	22.8996	0.000838187	0.0339271	0	GO:0016791	phosphatase activity
14121	Fbp1	fructose bisphosphatase 1	protein-coding	-2.97021	0.061221	22.8996	0.000838187	0.0339271	0	GO:0000122	negative regulation of transcription by RNA polymerase II
14121	Fbp1	fructose bisphosphatase 1	protein-coding	-2.97021	0.061221	22.8996	0.000838187	0.0339271	0	GO:0016311	dephosphorylation
14121	Fbp1	fructose bisphosphatase 1	protein-coding	-2.97021	0.061221	22.8996	0.000838187	0.0339271	0	GO:0006094	gluconeogenesis
14121	Fbp1	fructose bisphosphatase 1	protein-coding	-2.97021	0.061221	22.8996	0.000838187	0.0339271	0	GO:0030308	negative regulation of cell growth
14121	Fbp1	fructose bisphosphatase 1	protein-coding	-2.97021	0.061221	22.8996	0.000838187	0.0339271	0	GO:0051289	protein homotetramerization
14121	Fbp1	fructose bisphosphatase 1	protein-coding	-2.97021	0.061221	22.8996	0.000838187	0.0339271	0	GO:0071286	cellular response to magnesium ion
14121	Fbp1	fructose bisphosphatase 1	protein-coding	-2.97021	0.061221	22.8996	0.000838187	0.0339271	0	GO:0035690	cellular response to drug
14121	Fbp1	fructose bisphosphatase 1	protein-coding	-2.97021	0.061221	22.8996	0.000838187	0.0339271	0	GO:0042578	phosphoric ester hydrolase activity
14121	Fbp1	fructose bisphosphatase 1	protein-coding	-2.97021	0.061221	22.8996	0.000838187	0.0339271	0	GO:0046580	negative regulation of Ras protein signal transduction
14121	Fbp1	fructose bisphosphatase 1	protein-coding	-2.97021	0.061221	22.8996	0.000838187	0.0339271	0	GO:0016208	AMP binding
14121	Fbp1	fructose bisphosphatase 1	protein-coding	-2.97021	0.061221	22.8996	0.000838187	0.0339271	0	GO:0045820	negative regulation of glycolytic process
14121	Fbp1	fructose bisphosphatase 1	protein-coding	-2.97021	0.061221	22.8996	0.000838187	0.0339271	0	GO:0006002	fructose 6-phosphate metabolic process
14121	Fbp1	fructose bisphosphatase 1	protein-coding	-2.97021	0.061221	22.8996	0.000838187	0.0339271	0	GO:0048029	monosaccharide binding
14121	Fbp1	fructose bisphosphatase 1	protein-coding	-2.97021	0.061221	22.8996	0.000838187	0.0339271	0	GO:0030388	fructose 1,6-bisphosphate metabolic process
14121	Fbp1	fructose bisphosphatase 1	protein-coding	-2.97021	0.061221	22.8996	0.000838187	0.0339271	0	GO:0006111	regulation of gluconeogenesis
14121	Fbp1	fructose bisphosphatase 1	protein-coding	-2.97021	0.061221	22.8996	0.000838187	0.0339271	0	GO:0042132	fructose 1,6-bisphosphate 1-phosphatase activity
14121	Fbp1	fructose bisphosphatase 1	protein-coding	-2.97021	0.061221	22.8996	0.000838187	0.0339271	0	GO:0005986	sucrose biosynthetic process
14121	Fbp1	fructose bisphosphatase 1	protein-coding	-2.97021	0.061221	22.8996	0.000838187	0.0339271	0	GO:0006000	fructose metabolic process
69169	Fcmr	Fc fragment of IgM receptor	protein-coding	-1.73428	5.12969	22.2909	0.00092049	0.0365154	0	GO:0016020	membrane
69169	Fcmr	Fc fragment of IgM receptor	protein-coding	-1.73428	5.12969	22.2909	0.00092049	0.0365154	0	GO:0016021	integral component of membrane
69169	Fcmr	Fc fragment of IgM receptor	protein-coding	-1.73428	5.12969	22.2909	0.00092049	0.0365154	0
74349	Fam160a2	family with sequence similarity 160, member A2	protein-coding	-1.22112	4.10566	22.0273	0.000959158	0.0374549	0	GO:0003674	molecular_function
74349	Fam160a2	family with sequence similarity 160, member A2	protein-coding	-1.22112	4.10566	22.0273	0.000959158	0.0374549	0	GO:0015031	protein transport
74349	Fam160a2	family with sequence similarity 160, member A2	protein-coding	-1.22112	4.10566	22.0273	0.000959158	0.0374549	0	GO:0007032	endosome organization
74349	Fam160a2	family with sequence similarity 160, member A2	protein-coding	-1.22112	4.10566	22.0273	0.000959158	0.0374549	0	GO:0005829	cytosol
74349	Fam160a2	family with sequence similarity 160, member A2	protein-coding	-1.22112	4.10566	22.0273	0.000959158	0.0374549	0	GO:0008333	endosome to lysosome transport
74349	Fam160a2	family with sequence similarity 160, member A2	protein-coding	-1.22112	4.10566	22.0273	0.000959158	0.0374549	0	GO:0045022	early endosome to late endosome transport
74349	Fam160a2	family with sequence similarity 160, member A2	protein-coding	-1.22112	4.10566	22.0273	0.000959158	0.0374549	0	GO:0007040	lysosome organization
74349	Fam160a2	family with sequence similarity 160, member A2	protein-coding	-1.22112	4.10566	22.0273	0.000959158	0.0374549	0	GO:0070695	FHF complex
74349	Fam160a2	family with sequence similarity 160, member A2	protein-coding	-1.22112	4.10566	22.0273	0.000959158	0.0374549	0
13982	Esr1	estrogen receptor 1 (alpha)	protein-coding	-1.55845	3.513	24.8356	0.000629615	0.0282799	1
13982	Esr1	estrogen receptor 1 (alpha)	protein-coding	-1.55845	3.513	24.8356	0.000629615	0.0282799	1	GO:0005634	nucleus
13982	Esr1	estrogen receptor 1 (alpha)	protein-coding	-1.55845	3.513	24.8356	0.000629615	0.0282799	1	GO:0003700	DNA-binding transcription factor activity
13982	Esr1	estrogen receptor 1 (alpha)	protein-coding	-1.55845	3.513	24.8356	0.000629615	0.0282799	1	GO:0006355	regulation of transcription, DNA-templated
13982	Esr1	estrogen receptor 1 (alpha)	protein-coding	-1.55845	3.513	24.8356	0.000629615	0.0282799	1	GO:0016020	membrane
13982	Esr1	estrogen receptor 1 (alpha)	protein-coding	-1.55845	3.513	24.8356	0.000629615	0.0282799	1	GO:0005794	Golgi apparatus
13982	Esr1	estrogen receptor 1 (alpha)	protein-coding	-1.55845	3.513	24.8356	0.000629615	0.0282799	1	GO:0008270	zinc ion binding
13982	Esr1	estrogen receptor 1 (alpha)	protein-coding	-1.55845	3.513	24.8356	0.000629615	0.0282799	1	GO:0046872	metal ion binding
13982	Esr1	estrogen receptor 1 (alpha)	protein-coding	-1.55845	3.513	24.8356	0.000629615	0.0282799	1	GO:0005886	plasma membrane
13982	Esr1	estrogen receptor 1 (alpha)	protein-coding	-1.55845	3.513	24.8356	0.000629615	0.0282799	1	GO:0003677	DNA binding
13982	Esr1	estrogen receptor 1 (alpha)	protein-coding	-1.55845	3.513	24.8356	0.000629615	0.0282799	1	GO:0043565	sequence-specific DNA binding
13982	Esr1	estrogen receptor 1 (alpha)	protein-coding	-1.55845	3.513	24.8356	0.000629615	0.0282799	1	GO:0032991	protein-containing complex
13982	Esr1	estrogen receptor 1 (alpha)	protein-coding	-1.55845	3.513	24.8356	0.000629615	0.0282799	1	GO:0048471	perinuclear region of cytoplasm
13982	Esr1	estrogen receptor 1 (alpha)	protein-coding	-1.55845	3.513	24.8356	0.000629615	0.0282799	1	GO:0005515	protein binding
13982	Esr1	estrogen receptor 1 (alpha)	protein-coding	-1.55845	3.513	24.8356	0.000629615	0.0282799	1	GO:0005737	cytoplasm
13982	Esr1	estrogen receptor 1 (alpha)	protein-coding	-1.55845	3.513	24.8356	0.000629615	0.0282799	1	GO:0042802	identical protein binding
13982	Esr1	estrogen receptor 1 (alpha)	protein-coding	-1.55845	3.513	24.8356	0.000629615	0.0282799	1	GO:0045944	positive regulation of transcription by RNA polymerase II
13982	Esr1	estrogen receptor 1 (alpha)	protein-coding	-1.55845	3.513	24.8356	0.000629615	0.0282799	1	GO:0003682	chromatin binding
13982	Esr1	estrogen receptor 1 (alpha)	protein-coding	-1.55845	3.513	24.8356	0.000629615	0.0282799	1	GO:0043005	neuron projection
13982	Esr1	estrogen receptor 1 (alpha)	protein-coding	-1.55845	3.513	24.8356	0.000629615	0.0282799	1	GO:0006351	transcription, DNA-templated
13982	Esr1	estrogen receptor 1 (alpha)	protein-coding	-1.55845	3.513	24.8356	0.000629615	0.0282799	1	GO:0008289	lipid binding
13982	Esr1	estrogen receptor 1 (alpha)	protein-coding	-1.55845	3.513	24.8356	0.000629615	0.0282799	1	GO:0045893	positive regulation of transcription, DNA-templated
13982	Esr1	estrogen receptor 1 (alpha)	protein-coding	-1.55845	3.513	24.8356	0.000629615	0.0282799	1	GO:0000978	RNA polymerase II proximal promoter sequence-specific DNA binding
13982	Esr1	estrogen receptor 1 (alpha)	protein-coding	-1.55845	3.513	24.8356	0.000629615	0.0282799	1	GO:0001077	transcriptional activator activity, RNA polymerase II proximal promoter sequence-specific DNA binding
13982	Esr1	estrogen receptor 1 (alpha)	protein-coding	-1.55845	3.513	24.8356	0.000629615	0.0282799	1	GO:0010629	negative regulation of gene expression
13982	Esr1	estrogen receptor 1 (alpha)	protein-coding	-1.55845	3.513	24.8356	0.000629615	0.0282799	1	GO:0003707	steroid hormone receptor activity
13982	Esr1	estrogen receptor 1 (alpha)	protein-coding	-1.55845	3.513	24.8356	0.000629615	0.0282799	1	GO:0005739	mitochondrion
13982	Esr1	estrogen receptor 1 (alpha)	protein-coding	-1.55845	3.513	24.8356	0.000629615	0.0282799	1	GO:0000122	negative regulation of transcription by RNA polymerase II
13982	Esr1	estrogen receptor 1 (alpha)	protein-coding	-1.55845	3.513	24.8356	0.000629615	0.0282799	1	GO:0030315	T-tubule
[truncated: 5,369 more rows]

## Sheet: DGE Ebf1KO Pax5KO fetal liver
Ebf1Δ/Δ pre-proB versus C57BL/6 proB									Pax5Δ/Δ proB versus C57BL/6 proB
EntrezID	Symbol	Length	logFC	AveExpr	t	P.Value	adj.P.Val		EntrezID	Symbol	Length	logFC	AveExpr	t	P.Value	adj.P.Val
12491	Cd36	3927	-13.1682	1.15996	-17.8673	4.14543e-10	3.39333e-08		17060	Blnk	2097	-11.1492	0.815566	-12.2377	2.75616e-08	1.17716e-06
22364	Vpreb3	602	-12.9176	1.61804	-16.2562	1.20439e-09	6.83768e-08		225266	Klhl14	4018	-10.7177	-2.1076	-10.2789	1.81001e-07	4.82837e-06
21676	Tead1	9962	-12.8462	2.17355	-19.3491	1.66037e-10	1.94957e-08		16016	Ighg2b	1222	-10.5996	-0.901834	-14.5162	4.09882e-09	2.7696e-07
12890	Cplx2	4928	-12.5189	2.96723	-22.3277	3.1927e-11	6.18047e-09		20357	Sema5b	4556	-10.4549	-1.47473	-8.56115	1.22775e-06	2.27229e-05
12919	Crhbp	1681	-12.4523	1.27542	-25.1187	8.19763e-12	2.55938e-09		236312	Ifi209	3497	-10.2852	-1.3037	-17.1139	6.3682e-10	7.35531e-08
104174	Gldc	3756	-12.3109	2.31398	-22.2227	3.35637e-11	6.41066e-09		16192	Il5ra	3557	-10.2412	-1.60321	-14.0368	5.91894e-09	3.57759e-07
11647	Alpl	2516	-12.0172	-1.21329	-25.0939	8.21861e-12	2.55938e-09		54156	Egfl6	2700	-10.199	-1.131	-17.4696	5.03296e-10	6.24428e-08
16071	Igkc	320	-12.0115	-0.738369	-24.524	1.0715e-11	2.79902e-09		11647	Alpl	2516	-10.1173	-1.21329	-23.2074	1.94648e-11	6.6389e-09
236312	Ifi209	3497	-11.9956	-1.3037	-18.5467	2.64633e-10	2.63396e-08		13809	Enpep	4208	-10.1004	2.8234	-44.2231	1.08459e-14	8.79614e-11
217944	Rapgef5	3987	-11.853	-1.19501	-24.9926	8.58264e-12	2.56138e-09		12482	Ms4a1	2057	-10.083	-2.17359	-12.335	2.46819e-08	1.09464e-06
13809	Enpep	4208	-11.6406	2.8234	-34.9646	1.73548e-13	1.76183e-10		12491	Cd36	3927	-10.0501	1.15996	-23.4223	1.74783e-11	6.41991e-09
54156	Egfl6	2700	-11.3616	-1.131	-17.8949	3.925e-10	3.28804e-08		75345	Slamf7	3977	-9.98458	2.93782	-26.3581	4.46246e-12	2.66353e-09
12478	Cd19	2436	-11.327	2.9953	-25.1766	7.79981e-12	2.55938e-09		71069	Stox2	10839	-9.93586	-2.10273	-16.4471	9.91331e-10	9.85456e-08
18616	Peg3	6624	-11.2883	0.616091	-13.6722	8.11679e-09	2.69775e-07		18189	Nrxn1	9040	-9.84101	-1.17449	-17.5225	4.82641e-10	6.11844e-08
18189	Nrxn1	9040	-11.2149	-1.17449	-18.3946	2.8597e-10	2.77009e-08		100041581	Zkscan16	2794	-9.82083	-2.22631	-9.63775	3.51673e-07	8.34059e-06
18985	Pou2af1	2566	-11.0713	7.82118	-36.351	1.09035e-13	1.41993e-10		217944	Rapgef5	3987	-9.64999	-1.19501	-23.049	2.08578e-11	6.94854e-09
225266	Klhl14	4018	-11.0108	-2.1076	-10.589	1.32474e-07	2.30863e-06		12478	Cd19	2436	-9.43203	2.9953	-32.3364	4.1167e-13	4.69175e-10
12745	Clgn	2278	-10.9292	3.0923	-14.8693	3.15368e-09	1.34855e-07		20191	Ryr2	16813	-9.4084	-2.53362	-12.4316	2.23185e-08	1.00855e-06
14677	Gnai1	3193	-10.9238	-0.295237	-10.1244	2.13776e-07	3.39818e-06		99633	Adgrl2	6052	-9.25715	1.15087	-21.6477	4.25677e-11	1.0889e-08
16192	Il5ra	3557	-10.7134	-1.60321	-14.1523	5.45702e-09	2.04104e-07		243958	Siglecg	2484	-9.21253	1.18158	-20.1602	9.62242e-11	1.76719e-08
108079	Prkaa2	8201	-10.6874	2.15348	-15.4781	1.99876e-09	9.60811e-08		217874	Rd3l	761	-9.12984	-2.81316	-14.8924	2.9814e-09	2.17901e-07
71069	Stox2	10839	-10.6679	-2.10273	-17.4384	5.18791e-10	3.81112e-08		13136	Cd55	2527	-8.97292	-0.745815	-14.5141	3.96419e-09	2.73014e-07
12482	Ms4a1	2057	-10.6323	-2.17359	-12.9312	1.48471e-08	4.29667e-07		103743	Tmem98	1393	-8.88258	-2.461	-11.9333	3.45584e-08	1.37514e-06
14586	Gfra2	3462	-10.4437	2.75114	-12.5178	2.1161e-08	5.53388e-07		626583	Igkv3-2	359	-8.84548	-3.09544	-16.4234	9.84615e-10	9.85456e-08
16531	Kcnma1	7827	-10.385	0.138863	-13.9071	6.58478e-09	2.34644e-07		67434	Ankrd33b	8600	-8.83157	-1.72464	-7.1337	7.36678e-06	0.000102809
777685	Ighv5-2	353	-10.3217	0.548051	-7.70509	3.56691e-06	3.68898e-05		212539	Gm266	1215	-8.80943	-2.39954	-13.5836	8.26958e-09	4.66385e-07
207728	Pde2a	4641	-10.2623	5.29587	-38.7495	5.08975e-14	9.11384e-11		68617	Mtcl1	7278	-8.79273	-1.54274	-18.6668	2.29837e-10	3.46569e-08
13136	Cd55	2527	-10.2109	-0.745815	-13.6994	7.75605e-09	2.62041e-07		22092	Rsph1	1164	-8.7811	-0.991019	-10.32	1.66022e-07	4.52141e-06
56496	Tspan6	1763	-10.15	-2.01312	-11.1906	7.1567e-08	1.42984e-06		209760	Tmc7	4493	-8.77822	0.200067	-22.5823	2.59263e-11	7.90199e-09
22362	Vpreb1	768	-10.1073	4.50897	-10.9424	9.1138e-08	1.75007e-06		12919	Crhbp	1681	-8.67025	1.27542	-34.0525	2.22111e-13	3.18174e-10
66725	Lrrk2	8230	-10.0899	1.13053	-16.3542	1.06037e-09	6.33538e-08		214791	Sertad4	3401	-8.64071	-2.1617	-14.4412	4.16442e-09	2.78763e-07
20357	Sema5b	4556	-9.94052	-1.47473	-8.04793	2.28025e-06	2.48023e-05		26432	Plod2	3712	-8.60111	-1.1159	-7.84016	2.87471e-06	4.7225e-05
381236	Lipo3	2721	-9.92656	-0.00019013	-17.9633	3.64552e-10	3.18427e-08		22223	Uchl1	1147	-8.59442	-2.32327	-14.0865	5.49213e-09	3.40584e-07
58226	Cacna1h	8228	-9.92588	-1.3352	-7.49154	4.67495e-06	4.64827e-05		217410	Trib2	4198	-8.58655	-1.04763	-10.6784	1.14634e-07	3.37889e-06
17060	Blnk	2097	-9.91019	0.815566	-13.4864	9.17156e-09	2.95907e-07		16071	Igkc	320	-8.57783	-0.738369	-24.0222	1.26675e-11	5.49884e-09
270097	Vat1l	3655	-9.90967	2.31289	-13.1615	1.202e-08	3.70293e-07		20356	Sema5a	10809	-8.53965	0.747944	-13.4195	9.41079e-09	5.10642e-07
12518	Cd79a	1327	-9.89171	3.7207	-21.3415	5.08021e-11	8.00465e-09		56496	Tspan6	1763	-8.50863	-2.01312	-9.85893	2.68471e-07	6.61011e-06
26908	Eif2s3y	1767	-9.87446	3.75332	-10.9903	8.64859e-08	1.67647e-06		276920	Ccdc42	1353	-8.45044	-2.83873	-10.7198	1.09629e-07	3.26492e-06
225207	Zfp521	6152	-9.77857	0.678381	-13.1403	1.22017e-08	3.73482e-07		22242	Umod	2472	-8.36704	-2.89392	-14.4254	4.19196e-09	2.79301e-07
68617	Mtcl1	7278	-9.72918	-1.54274	-19.1518	1.74909e-10	1.98855e-08		13137	Cd55b	1324	-8.281	-3.27977	-15.0744	2.5559e-09	1.92702e-07
16136	Igll1	870	-9.71312	7.07187	-35.1114	1.58815e-13	1.76183e-10		28253	Slco1b2	3296	-8.22478	-3.29086	-13.5732	8.23884e-09	4.66385e-07
18845	Plxna2	11036	-9.69093	3.78802	-24.6976	9.41024e-12	2.64035e-09		219228	Pcdh17	9509	-8.202	-2.93016	-7.13864	7.2042e-06	0.000101177
381269	Mreg	2493	-9.68248	2.88144	-20.2528	9.22043e-11	1.23442e-08		77596	Adgrf1	3504	-8.1103	-2.98143	-11.4793	5.18924e-08	1.84759e-06
69274	Ctdspl	4627	-9.66629	0.801733	-18.4548	2.66614e-10	2.63396e-08		66425	Pcp4l1	1575	-8.0578	-2.54908	-10.2808	1.70198e-07	4.60015e-06
320560	Dennd5b	9833	-9.65558	3.71559	-22.7285	2.45099e-11	5.40161e-09		69065	Chac1	1569	-8.04766	0.461734	-13.0585	1.26004e-08	6.37809e-07
433374	Gm20743	1588	-9.6426	-1.33584	-13.2684	1.0926e-08	3.41734e-07		14012	Mpzl2	3216	-8.03894	-1.19524	-5.48783	8.24906e-05	0.00086191
29815	Bcar3	3301	-9.63549	0.518417	-24.5791	9.93631e-12	2.68562e-09		56429	Dpt	1636	-7.9726	-0.475957	-9.48168	4.00562e-07	9.22517e-06
19419	Rasgrp1	5105	-9.62785	3.27105	-21.2402	5.33585e-11	8.13149e-09		65112	Pmepa1	4531	-7.9316	1.65357	-7.40806	4.97552e-06	7.42442e-05
171211	Edaradd	8103	-9.62547	3.0547	-27.8846	2.30774e-12	1.10195e-09		67917	Zcchc3	3089	-7.92269	-1.39751	-9.8919	2.55818e-07	6.34012e-06
276829	Smtnl2	2624	-9.61067	-1.64442	-13.5064	8.96334e-09	2.89945e-07		75862	4930572O13Rik	774	-7.87851	-3.41489	-13.7287	7.20831e-09	4.19752e-07
212539	Gm266	1215	-9.60021	-2.39954	-14.5654	3.86218e-09	1.54974e-07		667924	Igkv3-10	359	-7.84876	-3.41455	-11.6467	4.40861e-08	1.61105e-06
22223	Uchl1	1147	-9.595	-2.32327	-15.3024	2.21975e-09	1.04256e-07		72258	Kcnk10	2533	-7.81996	-2.90099	-12.0793	2.95804e-08	1.24629e-06
100041581	Zkscan16	2794	-9.58566	-2.22631	-9.38081	4.64928e-07	6.54876e-06		13839	Epha5	7789	-7.76578	-3.43578	-12.5131	2.00587e-08	9.32924e-07
14706	Gng4	2968	-9.51919	0.290124	-14.4515	4.20937e-09	1.65818e-07		110759	Igkj1	38	-7.74483	-2.94487	-15.8473	1.44112e-09	1.24361e-07
209760	Tmc7	4493	-9.49835	0.200067	-20.2805	9.04201e-11	1.22738e-08		75607	Wnk2	6613	-7.71061	-1.88083	-11.3791	5.66096e-08	1.99246e-06
26877	B3galt1	4978	-9.46025	-1.7194	-17.7121	4.23631e-10	3.41402e-08		677296	Fcrl6	1914	-7.70589	-2.93107	-12.5895	1.87366e-08	8.829e-07
171167	Fut10	4546	-9.44477	0.855319	-17.6672	4.35907e-10	3.41704e-08		236690	Nyx	3621	-7.62597	-2.69613	-8.80365	8.61981e-07	1.68227e-05
14012	Mpzl2	3216	-9.42808	-1.19524	-5.47719	8.71872e-05	0.000637873		245631	Mum1l1	4810	-7.53281	-3.16934	-10.316	1.62278e-07	4.44034e-06
237256	Zc3h12d	4093	-9.37914	2.07213	-13.0605	1.29395e-08	3.91052e-07		667373	Ifit1bl1	2375	-7.52885	-2.24375	-12.2053	2.62462e-08	1.13564e-06
18546	Pcp4	637	-9.36212	1.62798	-16.4948	9.47764e-10	5.90292e-08		17756	Map2	5520	-7.51651	-3.23736	-11.3473	5.81265e-08	2.03585e-06
78255	Ralgps2	7133	-9.33594	3.12869	-19.8318	1.16416e-10	1.51606e-08		16500	Kcnb1	11153	-7.51287	-1.83105	-13.7749	6.8943e-09	4.05823e-07
26432	Plod2	3712	-9.30034	-1.1159	-7.66482	3.66706e-06	3.77104e-05		77521	Mtus2	7543	-7.47686	0.512591	-9.72728	3.0268e-07	7.29949e-06
214968	Sema6d	6541	-9.29344	2.22712	-14.1604	5.25823e-09	1.98221e-07		433374	Gm20743	1588	-7.4655	-1.33584	-12.8854	1.44341e-08	7.15463e-07
66686	Dcbld1	3025	-9.26882	-0.863636	-13.297	1.05816e-08	3.33879e-07		29815	Bcar3	3301	-7.45298	0.518417	-28.6823	1.59479e-12	1.18756e-09
319934	Sbf2	7163	-9.19302	2.56417	-16.4319	9.86042e-10	6.01066e-08		234267	Gpm6a	3554	-7.34003	-3.61567	-11.1521	6.99092e-08	2.34896e-06
70638	Fam189a1	4754	-9.17062	0.996871	-12.7515	1.67829e-08	4.72328e-07		17300	Foxc1	3990	-7.32006	-0.774843	-11.907	3.42736e-08	1.3676e-06
69443	1700027J07Rik	1060	-9.13998	0.762535	-11.0406	8.09785e-08	1.58472e-06		16493	Kcna5	3005	-7.30417	-3.57659	-10.0615	2.10818e-07	5.42226e-06
13876	Erg	2214	-9.10791	4.26097	-21.2762	5.1768e-11	8.06062e-09		13849	Ephx1	1665	-7.28355	-0.889037	-9.39573	4.34344e-07	9.81385e-06
236915	Arhgef9	5012	-9.10432	-0.0591807	-10.5336	1.34278e-07	2.33721e-06		12290	Cacna1e	12697	-7.24741	-2.45131	-7.57106	3.94777e-06	6.07431e-05
667373	Ifit1bl1	2375	-9.09	-2.24375	-13.7933	7.01625e-09	2.45141e-07		17930	Myom2	4953	-7.23709	-2.40612	-10.9702	8.33446e-08	2.63884e-06
69809	1810046K07Rik	1318	-9.06153	-0.721219	-9.17842	5.77246e-07	7.74981e-06		26357	Abcg2	2491	-7.2287	-1.71935	-11.7568	3.93001e-08	1.48542e-06
20592	Kdm5d	5471	-9.00626	4.04328	-19.1491	1.72555e-10	1.97748e-08		59093	Pcbp3	2175	-7.16878	-3.32389	-11.2043	6.62388e-08	2.26461e-06
22363	Vpreb2	429	-8.97667	3.63719	-16.7698	7.79691e-10	5.21919e-08		109676	Ank2	7547	-7.15729	-2.00375	-10.1959	1.82508e-07	4.85953e-06
13860	Eps8	4402	-8.79666	1.16872	-14.6449	3.57207e-09	1.4789e-07		21673	Dntt	2130	-7.155	0.596526	-18.0218	3.32357e-10	4.53429e-08
209195	Clic6	3743	-8.78082	0.691692	-12.3558	2.35475e-08	5.91785e-07		623954	Gm10493	1928	-7.13103	-3.65222	-12.0511	2.99397e-08	1.25773e-06
270157	NA	1263	-8.74479	1.03371	-7.96251	2.46821e-06	2.65843e-05		18654	Pgf	1569	-7.13034	0.503617	-7.99887	2.27128e-06	3.85498e-05
276920	Ccdc42	1353	-8.7436	-2.83873	-11.1416	7.27382e-08	1.44719e-06		545384	Ifi214	1294	-7.12894	-2.80165	-13.5878	7.96829e-09	4.54764e-07
170643	Kirrel	7287	-8.74186	3.35479	-16.8502	7.34964e-10	4.96621e-08		194237	Rimkla	4067	-7.11861	-3.29079	-9.36364	4.48696e-07	9.99621e-06
50931	Il27ra	2658	-8.72858	-0.851903	-14.5362	3.87725e-09	1.55144e-07		66686	Dcbld1	3025	-7.11727	-0.863636	-13.9595	5.90069e-09	3.57759e-07
70564	Fam213a	1537	-8.72708	-0.662232	-8.55161	1.19248e-06	1.41761e-05		11931	Atp1b1	2422	-7.10169	6.57443	-39.7228	3.58411e-14	1.71141e-10
20356	Sema5a	10809	-8.69986	0.747944	-12.4351	2.19107e-08	5.66553e-07		70789	Kynu	2733	-7.08696	-0.732391	-8.59033	1.09732e-06	2.05722e-05
100033459	Ifi208	2987	-8.69761	-1.39995	-9.35718	4.67754e-07	6.5821e-06		232400	A2ml1	4698	-7.08436	-3.66151	-11.5261	4.86323e-08	1.75924e-06
56050	Cyp39a1	3053	-8.69616	-0.934311	-14.4802	4.04541e-09	1.60528e-07		619309	Muc3a	2063	-7.07982	-1.45082	-10.3888	1.49168e-07	4.14114e-06
53374	Chst3	6113	-8.68898	5.12547	-21.5064	4.5362e-11	7.30125e-09		70945	Mmrn1	4636	-7.06967	-3.33715	-14.0988	5.27798e-09	3.31223e-07
217410	Trib2	4198	-8.6776	-1.04763	-10.4655	1.42592e-07	2.44333e-06		100861913	C330026H20Rik	1651	-7.05854	-1.44956	-10.6956	1.09136e-07	3.25702e-06
22242	Umod	2472	-8.66019	-2.89392	-14.9994	2.7243e-09	1.22338e-07		268902	Robo2	8047	-7.04857	-3.6809	-11.8713	3.52342e-08	1.38849e-06
68151	Wls	2769	-8.65622	2.80465	-18.6109	2.37164e-10	2.4267e-08		12182	Bst1	2336	-7.04736	2.55895	-20.5068	7.59169e-11	1.55007e-08
626583	Igkv3-2	359	-8.61031	-3.09544	-15.9312	1.38159e-09	7.44032e-08		380711	Rap1gap2	6410	-7.03497	1.28818	-13.3222	9.90221e-09	5.3127e-07
15985	Cd79b	1198	-8.5461	5.00382	-21.7341	4.0078e-11	7.00143e-09		16142	Iglv1	351	-7.03346	-3.34486	-9.63066	3.33294e-07	7.94414e-06
214791	Sertad4	3401	-8.49571	-2.1617	-13.7956	6.91522e-09	2.42796e-07		329207	Rbm44	3851	-6.97784	-3.01908	-9.67922	3.15728e-07	7.58859e-06
219228	Pcdh17	9509	-8.49516	-2.93016	-7.42922	4.90353e-06	4.82439e-05		21676	Tead1	9962	-6.96893	2.17355	-32.4141	3.82117e-13	4.69175e-10
195727	Nhs	5830	-8.47873	-1.92692	-10.9892	8.39352e-08	1.63588e-06		667940	Igkv3-5	359	-6.95972	-3.70214	-11.1551	6.91969e-08	2.33234e-06
16016	Ighg2b	1222	-8.45243	-0.901834	-13.6363	7.86169e-09	2.63128e-07		384783	Irs2	4015	-6.95971	-0.990903	-5.29017	0.000110104	0.00111466
692154	Igkv1-88	362	-8.43905	-2.51781	-12.8077	1.57382e-08	4.509e-07		98365	Slamf9	1145	-6.94024	-1.79871	-7.10012	7.37064e-06	0.000102809
77596	Adgrf1	3504	-8.40346	-2.98143	-11.9526	3.36051e-08	7.75105e-07		107350	AW112010	775	-6.93522	-1.8337	-11.046	7.69244e-08	2.51449e-06
103743	Tmem98	1393	-8.40176	-2.461	-11.2054	6.78676e-08	1.36354e-06		242851	Gnat3	1174	-6.92246	-3.72782	-11.8457	3.59895e-08	1.38962e-06
12349	Car2	1790	-8.39738	4.1906	-14.1158	5.34426e-09	2.0041e-07		16870	Lhx2	2286	-6.89276	0.0471806	-17.4912	4.64623e-10	6.05066e-08
100503954	Gm12462	3058	-8.38547	0.0711813	-6.4231	1.99096e-05	0.000169061		22021	Tpst1	2046	-6.89106	1.05839	-12.7917	1.54784e-08	7.6195e-07
217874	Rd3l	761	-8.36636	-2.81316	-13.4939	8.81879e-09	2.88046e-07		67260	Cers4	3668	-6.85169	1.38741	-13.5119	8.43738e-09	4.72821e-07
338349	Cntln	6929	-8.35365	2.34042	-12.6774	1.75868e-08	4.88237e-07		30925	Slamf6	2443	-6.84827	-3.1092	-10.5099	1.31184e-07	3.74658e-06
17199	Mc1r	3663	-8.35289	0.280211	-10.8467	9.63677e-08	1.8236e-06		270049	Galntl6	5089	-6.81428	-3.39993	-8.85226	8.00551e-07	1.58681e-05
243958	Siglecg	2484	-8.32015	1.18158	-20.2812	8.82323e-11	1.21615e-08		20447	St6galnac3	3885	-6.79685	0.109391	-11.8618	3.53785e-08	1.38849e-06
110759	Igkj1	38	-8.29416	-2.94487	-16.9496	6.81384e-10	4.67025e-08		64176	Sv2b	5706	-6.78243	-3.45631	-7.94513	2.41308e-06	4.04297e-05
26900	Ddx3y	4640	-8.29183	4.41252	-11.5711	4.77676e-08	1.02676e-06		76886	Fam81a	2883	-6.76762	0.816623	-9.48037	3.91271e-07	9.06116e-06
16597	Klf12	5742	-8.25551	1.63703	-10.4796	1.39252e-07	2.39758e-06		58226	Cacna1h	8228	-6.7614	-1.3352	-7.08379	7.50765e-06	0.000104516
677296	Fcrl6	1914	-8.25521	-2.93107	-13.4709	8.96653e-09	2.89945e-07		234214	Sorbs2	6097	-6.74884	-3.16038	-9.57332	3.52984e-07	8.34406e-06
26357	Abcg2	2491	-8.20577	-1.71935	-11.9246	3.43357e-08	7.86974e-07		110763	Igkj5	38	-6.71048	-3.47404	-12.1083	2.82113e-08	1.19919e-06
18761	Prkcq	3313	-8.20416	-1.70018	-10.5114	1.34644e-07	2.33791e-06		27385	Magel2	4662	-6.70501	-3.77424	-7.74111	3.1273e-06	5.03355e-05
545384	Ifi214	1294	-8.18966	-2.80165	-15.3207	2.12671e-09	1.00545e-07		67133	Gp2	1978	-6.68425	-3.80811	-10.9945	8.05337e-08	2.58665e-06
20191	Ryr2	16813	-8.11693	-2.53362	-10.5399	1.30543e-07	2.28019e-06		692154	Igkv1-88	362	-6.67886	-2.51781	-10.5901	1.20543e-07	3.50971e-06
17300	Foxc1	3990	-8.10831	-0.774843	-11.4054	5.56631e-08	1.16666e-06		108005	Igkv3-7	359	-6.6768	-3.47563	-11.0703	7.47638e-08	2.46205e-06
71198	Otud1	2529	-8.09939	0.613565	-12.6077	1.85882e-08	5.05963e-07		276829	Smtnl2	2624	-6.65307	-1.64442	-11.7271	3.99731e-08	1.50293e-06
98365	Slamf9	1145	-8.09501	-1.79871	-7.48682	4.49904e-06	4.48495e-05		110762	Igkj4	38	-6.62985	-3.84318	-10.9761	8.19242e-08	2.60792e-06
22355	Vipr2	3385	-8.09481	0.39335	-12.5909	1.88627e-08	5.09828e-07		110760	Igkj2	39	-6.60761	-3.84142	-11.0366	7.7177e-08	2.51449e-06
231603	A630023P12Rik	1046	-8.08723	-0.641287	-7.86681	2.74464e-06	2.91452e-05		98752	Fcrla	1727	-6.57193	0.636948	-14.0158	5.58913e-09	3.45105e-07
211712	Pcdh9	5525	-8.08651	3.13416	-17.571	4.51043e-10	3.49199e-08		667914	Igkv3-12	359	-6.54273	-3.88571	-9.73781	2.93808e-07	7.10946e-06
13137	Cd55b	1324	-8.04584	-3.27977	-14.5876	3.67515e-09	1.4999e-07		74424	Tmc5	4307	-6.54057	-3.52391	-8.81968	8.27266e-07	1.62337e-05
14168	Fgf13	2494	-8.02127	1.57282	-8.47459	1.28735e-06	1.51282e-05		107587	Osr2	1710	-6.53916	-3.82256	-7.80004	2.88909e-06	4.73526e-05
12483	Cd22	4314	-7.99979	4.09757	-24.5858	9.58452e-12	2.64035e-09		108004	Igkv3-1	359	-6.53024	-3.84899	-10.5411	1.2635e-07	3.64912e-06
28253	Slco1b2	3296	-7.98962	-3.29086	-13.1314	1.1834e-08	3.6535e-07		239556	Cacna1i	9794	-6.52054	-2.93463	-9.41968	4.16628e-07	9.54912e-06
380686	Cnrip1	1539	-7.98701	0.825421	-13.7028	7.37727e-09	2.52378e-07		270084	Lpcat2	2800	-6.50221	0.79144	-8.49015	1.22326e-06	2.2669e-05
14388	Gab1	4859	-7.95038	-0.122047	-9.19629	5.51556e-07	7.48204e-06		330222	Sdk1	8513	-6.50118	-1.12579	-11.1656	6.79333e-08	2.30603e-06
12182	Bst1	2336	-7.9406	2.55895	-17.4193	4.96292e-10	3.73178e-08		780829	Ighv3-6	296	-6.50056	-3.83557	-8.76036	8.86323e-07	1.71808e-05
94353	Hmgn3	911	-7.89684	1.76793	-13.1558	1.15711e-08	3.5878e-07		19116	Prlr	13415	-6.48622	-2.10544	-9.66089	3.19133e-07	7.6576e-06
245631	Mum1l1	4810	-7.82596	-3.16934	-10.779	1.01952e-07	1.90164e-06		17750	Mt2	556	-6.47918	-2.85607	-6.20185	2.63256e-05	0.000316902
75607	Wnk2	6613	-7.81876	-1.88083	-10.8833	9.18831e-08	1.76e-06		26877	B3galt1	4978	-6.47134	-1.7194	-15.117	2.39495e-09	1.83463e-07
12290	Cacna1e	12697	-7.81341	-2.45131	-7.75161	3.16194e-06	3.31103e-05		12577	Cdkn1c	1942	-6.44326	-2.57558	-9.37084	4.39351e-07	9.84931e-06
245578	Pcdh11x	4480	-7.78105	2.72337	-11.753	3.98728e-08	8.92466e-07		17199	Mc1r	3663	-6.4204	0.280211	-11.9463	3.25282e-08	1.32754e-06
73914	Irak3	2969	-7.78028	-0.952872	-13.7247	7.21746e-09	2.49133e-07		629849	Ighv8-2	300	-6.41807	-3.87233	-9.41378	4.186e-07	9.57897e-06
71703	Armcx3	3385	-7.77986	2.04954	-9.98653	2.30523e-07	3.60901e-06		13860	Eps8	4402	-6.38918	1.16872	-17.0512	6.15265e-10	7.28402e-08
404743	Iglv3	369	-7.77889	-2.23753	-12.966	1.35573e-08	4.03142e-07		73998	Herc3	4731	-6.35907	0.400888	-11.3202	5.83918e-08	2.04015e-06
74519	Cyp2j9	1944	-7.72043	-0.991285	-13.2396	1.07479e-08	3.38382e-07		22152	Tubb3	1723	-6.30989	1.46217	-15.5702	1.71425e-09	1.41946e-07
75723	Amotl1	8951	-7.67889	4.08684	-26.8778	3.39978e-12	1.47582e-09		70564	Fam213a	1537	-6.28056	-0.662232	-9.08557	6.05012e-07	1.25606e-05
217154	Stac2	3049	-7.66502	0.112525	-10.7253	1.07222e-07	1.96996e-06		54125	Polm	2925	-6.27679	0.642396	-10.5107	1.29759e-07	3.73253e-06
16870	Lhx2	2286	-7.66243	0.0471806	-15.9919	1.29874e-09	7.18319e-08		81840	Sorcs2	5722	-6.2663	0.739722	-11.8348	3.59447e-08	1.38962e-06
75862	4930572O13Rik	774	-7.64334	-3.41489	-13.2593	1.05562e-08	3.33879e-07		100502752	A130015J22Rik	2789	-6.24765	-0.283823	-10.0406	2.11308e-07	5.4247e-06
72293	Nkd2	3222	-7.62995	1.08423	-15.9632	1.32454e-09	7.29772e-08		13805	Eng	3572	-6.24218	-0.162994	-9.97721	2.25992e-07	5.69954e-06
667924	Igkv3-10	359	-7.6136	-3.41455	-11.2468	6.4142e-08	1.30331e-06		619806	Igkv4-51	358	-6.20827	-3.98655	-9.27408	4.87737e-07	1.06506e-05
99633	Adgrl2	6052	-7.60676	1.15087	-22.3291	2.88546e-11	5.82173e-09		118454	Gjc2	2254	-6.20705	-2.48268	-6.82264	1.06608e-05	0.000142326
16516	Kcnj15	5206	-7.59373	-0.840944	-12.6111	1.83455e-08	5.02486e-07		434219	Trim30c	1716	-6.18788	-2.37005	-5.85624	4.41273e-05	0.000493077
72258	Kcnk10	2533	-7.5848	-2.90099	-11.6628	4.31958e-08	9.49048e-07		626347	Igkv3-4	359	-6.17629	-3.96256	-9.03476	6.40179e-07	1.30821e-05
30925	Slamf6	2443	-7.58031	-3.1092	-11.6039	4.56392e-08	9.93057e-07		229687	Chil5	1509	-6.13195	-3.72346	-6.40056	1.94857e-05	0.000245069
22290	Uty	5228	-7.55215	3.89934	-14.8624	2.95318e-09	1.29667e-07		100861925	NA	2031	-6.11402	-3.57735	-4.87437	0.000214032	0.00203182
100503944	Gm19980	1538	-7.54798	4.24695	-25.2583	6.95935e-12	2.37364e-09		100039222	Gm2109	1433	-6.10315	-3.94686	-5.4947	7.75319e-05	0.00081605
13839	Epha5	7789	-7.53062	-3.43578	-12.0782	2.94384e-08	7.02842e-07		16543	Mdfic	3435	-6.09687	-1.07439	-6.53134	1.61036e-05	0.000206706
54324	Arhgef5	5407	-7.52554	0.767835	-11.9689	3.25138e-08	7.58567e-07		380785	Begain	2712	-6.09408	-3.67707	-9.37101	4.36602e-07	9.8302e-06
74410	Ttll11	3177	-7.48077	0.466466	-14.5598	3.71315e-09	1.50783e-07		72747	Ttc39c	2385	-6.06178	-3.05814	-10.8634	9.07031e-08	2.81239e-06
12269	C4bp	1883	-7.47905	-0.838443	-10.6729	1.12585e-07	2.03377e-06		58909	Fam13a	4293	-6.05624	-3.05972	-5.89929	4.11834e-05	0.000464896
16500	Kcnb1	11153	-7.47264	-1.83105	-13.087	1.21602e-08	3.7301e-07		21898	Tlr4	3847	-6.05102	2.77073	-14.9282	2.74014e-09	2.05511e-07
59093	Pcbp3	2175	-7.46194	-3.32389	-11.7368	4.02182e-08	8.98791e-07		83398	Ndst3	5338	-6.03522	-3.61794	-6.71099	1.24374e-05	0.000163305
65256	Asb2	2690	-7.45494	-2.01955	-8.18581	1.81051e-06	2.03896e-05		11492	Adam19	6388	-6.01963	-0.237379	-16.6655	7.92832e-10	8.29001e-08
14158	Fer	3475	-7.43896	-1.1917	-7.25045	6.07633e-06	5.83401e-05		16531	Kcnma1	7827	-6.01437	0.138863	-15.9525	1.29894e-09	1.18061e-07
13058	Cybb	4752	-7.43586	1.79669	-13.186	1.11795e-08	3.48903e-07		108927	Lhfp	2089	-5.9758	-3.88851	-9.39642	4.23557e-07	9.64856e-06
269823	Pon3	1784	-7.42288	-0.479625	-10.8178	9.72696e-08	1.83582e-06		109222	Rarres1	1411	-5.9539	-4.0561	-9.3816	4.30473e-07	9.77262e-06
93728	Pabpc5	2434	-7.41694	-1.14823	-6.89673	9.87407e-06	9.05545e-05		270624	Spin4	4176	-5.95071	-3.72373	-6.01129	3.46429e-05	0.000402482
194237	Rimkla	4067	-7.41176	-3.29079	-9.81227	2.75701e-07	4.19703e-06		22066	Trpc4	4992	-5.94978	-3.69436	-7.25511	5.8497e-06	8.54199e-05
19193	Pipox	1774	-7.40187	-1.1593	-9.98445	2.29219e-07	3.60113e-06		11787	Apbb2	6937	-5.91215	0.982859	-14.8774	2.84124e-09	2.09145e-07
319982	5930430L01Rik	4289	-7.40164	-0.217687	-7.57172	3.95816e-06	4.02704e-05		74429	4930478P22Rik	2060	-5.91163	-4.06265	-9.43513	4.05268e-07	9.31856e-06
70945	Mmrn1	4636	-7.36283	-3.33715	-14.7798	3.13232e-09	1.34746e-07		74410	Ttll11	3177	-5.90272	0.466466	-15.2896	2.09077e-09	1.64971e-07
69908	Rab3b	3320	-7.35523	-2.65506	-9.32829	4.69111e-07	6.58824e-06		100504251	NA	716	-5.88729	-4.05556	-8.81582	8.21469e-07	1.6142e-05
384411	Igkv12-89	338	-7.34649	-2.11384	-11.6624	4.30076e-08	9.47821e-07		235527	Plscr4	3259	-5.87593	-3.88159	-8.70035	9.40973e-07	1.80206e-05
16142	Iglv1	351	-7.32662	-3.34486	-10.0986	2.02811e-07	3.26434e-06		74338	Slc6a19	2439	-5.84568	-4.08696	-9.28509	4.78847e-07	1.05042e-05
94180	Acsbg1	2775	-7.32183	0.0295132	-14.6513	3.45134e-09	1.44141e-07		238393	Serpina3f	2290	-5.83414	-0.681863	-7.53169	4.03947e-06	6.18882e-05
72713	Angptl1	2190	-7.29937	-0.376005	-7.12021	7.22984e-06	6.83614e-05		236899	Pcyt1b	5229	-5.82228	-2.17557	-7.724	3.14362e-06	5.04282e-05
320398	Lrig3	4050	-7.29812	0.229734	-12.7598	1.60303e-08	4.56529e-07		230099	Car9	1959	-5.8182	-1.83651	-8.48412	1.21726e-06	2.25871e-05
77125	Il33	2603	-7.27661	0.385862	-12.379	2.23652e-08	5.75192e-07		246316	Lgi2	1927	-5.80899	-4.09218	-8.68253	9.60006e-07	1.83606e-05
77579	Myh10	7783	-7.27426	6.21161	-40.9201	2.54168e-14	6.06827e-11		319200	Gpr82	2497	-5.77074	-2.79872	-9.72636	2.93672e-07	7.10946e-06
23945	Mgll	4628	-7.26995	-0.841867	-10.0762	2.07416e-07	3.33098e-06		21785	Tff2	571	-5.77027	-3.35332	-8.88324	7.57813e-07	1.50849e-05
259300	Ehd2	3058	-7.26982	0.707519	-13.7966	6.74345e-09	2.37458e-07		242022	Frem2	12348	-5.76258	-4.14034	-8.77481	8.60267e-07	1.68122e-05
21416	Tcf7l2	4553	-7.26685	3.19426	-11.6631	4.29134e-08	9.47202e-07		17761	Map7	3895	-5.76077	2.59089	-20.4501	7.68729e-11	1.55007e-08
208982	Hmgcll1	3615	-7.24745	1.21832	-10.3137	1.61739e-07	2.70666e-06		22381	Tceal9	1018	-5.75883	0.845512	-15.7063	1.5423e-09	1.31509e-07
11477	Acvr1	3298	-7.20568	-0.882723	-12.0008	3.13858e-08	7.40694e-07		18761	Prkcq	3313	-5.75033	-1.70018	-9.46151	3.92584e-07	9.07058e-06
75345	Slamf7	3977	-7.14819	2.93782	-31.797	4.79224e-13	3.26899e-10		231014	9330182L06Rik	4627	-5.73466	-3.35692	-6.9789	8.49647e-06	0.000116582
338362	Ust	4284	-7.12142	-0.415389	-13.755	6.9548e-09	2.43588e-07		12494	Cd38	2995	-5.70176	-1.15222	-13.9682	5.73045e-09	3.49322e-07
270049	Galntl6	5089	-7.10744	-3.39993	-9.29859	4.82579e-07	6.72425e-06		79362	Bhlhe41	1421	-5.66974	-0.74833	-9.3271	4.55539e-07	1.01329e-05
234267	Gpm6a	3554	-7.10487	-3.61567	-10.7385	1.04636e-07	1.93908e-06		380714	Rph3al	931	-5.65372	-2.00019	-7.74304	3.05861e-06	4.96584e-05
18507	Pax5	1208	-7.09542	4.69323	-36.2266	1.04932e-13	1.41993e-10		14681	Gnao1	7732	-5.63983	1.75464	-19.0843	1.69163e-10	2.78536e-08
17118	Marcks	4186	-7.09097	4.19715	-16.1199	1.17463e-09	6.78491e-08		211896	Depdc7	1724	-5.63695	-2.24008	-7.3773	4.93837e-06	7.38436e-05
64176	Sv2b	5706	-7.07559	-3.45631	-8.34793	1.47075e-06	1.69634e-05		100503954	Gm12462	3058	-5.62996	0.0711813	-6.94382	8.90288e-06	0.000121577
72821	Scn2b	4562	-7.07488	-2.14609	-11.4495	5.22813e-08	1.10625e-06		12562	Cdh5	3986	-5.62928	-3.91754	-6.52546	1.60921e-05	0.000206706
16493	Kcna5	3005	-7.06901	-3.57659	-9.68616	3.13911e-07	4.69577e-06		442847	Platr7	1334	-5.62473	-2.42882	-7.20507	6.22265e-06	9.00398e-05
268723	A830039N20Rik	2791	-7.0534	-2.06931	-7.28559	5.74405e-06	5.55969e-05		67749	Mgarp	1430	-5.6151	-3.13149	-5.90016	4.07449e-05	0.0004614
15893	Ica1	2075	-7.05313	0.731225	-10.9836	8.19628e-08	1.6018e-06		259300	Ehd2	3058	-5.5859	0.707519	-14.5369	3.66609e-09	2.56179e-07
66425	Pcp4l1	1575	-7.03715	-2.54908	-8.91645	7.46149e-07	9.58451e-06		12890	Cplx2	4928	-5.58398	2.96723	-36.2694	1.01316e-13	2.07336e-10
110763	Igkj5	38	-7.00364	-3.47404	-12.7299	1.63611e-08	4.63186e-07		171211	Edaradd	8103	-5.57495	3.0547	-37.3074	7.29138e-14	2.07336e-10
100502800	Gm19382	1621	-6.98829	-1.15897	-8.63032	1.04402e-06	1.26528e-05		14961	H2-Ab1	1193	-5.5684	-2.3241	-8.50454	1.18302e-06	2.20373e-05
29820	Tnfrsf19	4777	-6.97907	3.56286	-34.317	1.96784e-13	1.76183e-10		72293	Nkd2	3222	-5.55823	1.08423	-17.3316	5.05645e-10	6.24428e-08
77057	Ston1	2983	-6.978	-1.06815	-9.63475	3.31443e-07	4.91503e-06		19886	Ros1	7401	-5.55222	-4.18082	-7.58116	3.76775e-06	5.84124e-05
108005	Igkv3-7	359	-6.96995	-3.47563	-11.642	4.35234e-08	9.51866e-07		226041	Pgm5	7981	-5.54134	-4.18866	-7.81871	2.77034e-06	4.59319e-05
54447	Asah2	4823	-6.93644	0.850608	-11.3713	5.6178e-08	1.17482e-06		320752	Dpy19l2	3441	-5.53487	-4.1781	-7.80346	2.8247e-06	4.64567e-05
320312	A430035B10Rik	1936	-6.93261	-1.27038	-9.12463	5.85747e-07	7.83457e-06		56615	Mgst1	943	-5.52055	-2.29386	-5.55435	6.96224e-05	0.000740416
208449	Sgms1	4539	-6.93028	1.81779	-16.5745	8.55582e-10	5.55483e-08		14388	Gab1	4859	-5.5104	-0.122047	-10.0131	2.15115e-07	5.49291e-06
71122	4933408N05Rik	1582	-6.8959	-1.49536	-8.76969	8.83435e-07	1.09664e-05		72160	Tmem163	2517	-5.50141	0.681303	-19.2337	1.54515e-10	2.63504e-08
623954	Gm10493	1928	-6.89587	-3.65222	-11.5889	4.56841e-08	9.93057e-07		74103	Nebl	2980	-5.48973	-0.697852	-7.81667	2.77534e-06	4.59616e-05
67434	Ankrd33b	8600	-6.88169	-1.72464	-6.12861	2.96545e-05	0.00024219		26368	Ceacam9	1374	-5.46435	-3.86793	-7.60759	3.63484e-06	5.67536e-05
232400	A2ml1	4698	-6.8492	-3.66151	-11.0807	7.42441e-08	1.4751e-06		17171	Mas1	2475	-5.46416	-1.24343	-6.30308	2.2187e-05	0.000273284
70673	Prdm16	8608	-6.84808	-0.047866	-6.82518	1.07715e-05	9.73514e-05		217154	Stac2	3049	-5.44567	0.112525	-10.9469	8.27894e-08	2.62962e-06
74424	Tmc5	4307	-6.83373	-3.52391	-9.28634	4.86625e-07	6.76109e-06		100033459	Ifi208	2987	-5.41706	-1.39995	-7.97249	2.27419e-06	3.85536e-05
268902	Robo2	8047	-6.81341	-3.6809	-11.4097	5.40333e-08	1.13995e-06		268663	Cdhr2	4127	-5.41146	-3.38029	-7.71499	3.1592e-06	5.06214e-05
11492	Adam19	6388	-6.81034	-0.237379	-16.042	1.23462e-09	6.96297e-08		623121	Ifi213	2680	-5.40517	-3.53323	-7.18199	6.3971e-06	9.19094e-05
77974	Rdh12	1674	-6.80847	1.29231	-11.6651	4.24666e-08	9.38787e-07		13421	Dnase1l3	3702	-5.40005	-1.03549	-8.66706	9.71762e-07	1.85359e-05
242594	Fyb2	3136	-6.79657	-2.30818	-8.5697	1.11811e-06	1.33698e-05		268480	Rapgefl1	4163	-5.39112	2.63074	-19.1919	1.58205e-10	2.66622e-08
27218	Slamf1	2688	-6.79271	-1.50216	-7.84961	2.72554e-06	2.89639e-05		210274	Shank2	7029	-5.37162	-3.50913	-6.5665	1.50995e-05	0.000195041
73648	2410012E07Rik	1357	-6.76366	-2.03605	-8.98641	6.8428e-07	8.92742e-06		211550	Tifa	2137	-5.37152	4.02274	-16.9825	6.35435e-10	7.35531e-08
16656	Hivep3	9021	-6.74809	2.69604	-16.7999	7.32069e-10	4.96621e-08		17005	Ltk	3200	-5.34531	-0.933112	-10.9706	8.07798e-08	2.58875e-06
214459	Fnbp1l	5330	-6.73089	-0.383845	-7.38892	4.96627e-06	4.87922e-05		75809	4930488L21Rik	1862	-5.34459	-4.24853	-8.03387	2.10289e-06	3.61069e-05
110787	Iglc3	317	-6.72846	-1.44904	-11.8649	3.52367e-08	8.05048e-07		407812	Zfp941	3909	-5.34272	-3.54135	-7.33713	5.18569e-06	7.70591e-05
16981	Lrrn3	3185	-6.7269	0.241544	-9.94208	2.36643e-07	3.6907e-06		195727	Nhs	5830	-5.29739	-1.92692	-8.6088	1.04003e-06	1.96032e-05
667940	Igkv3-5	359	-6.72456	-3.70214	-10.715	1.06368e-07	1.96103e-06		100502594	NA	944	-5.29016	0.403013	-6.80563	1.07357e-05	0.000143059
232023	Vopp1	2886	-6.70692	-0.378714	-10.0509	2.10723e-07	3.36234e-06		100039304	Gm2148	727	-5.28849	-2.65501	-8.23503	1.63611e-06	2.90424e-05
102866	Pls3	3421	-6.70038	0.775902	-12.5755	1.86138e-08	5.05963e-07		56699	Cdc42ep4	3375	-5.28004	0.624947	-16.7707	7.31709e-10	7.97792e-08
278097	Armcx6	2034	-6.69799	-1.63628	-9.67083	3.16923e-07	4.72908e-06		338367	Myo1d	5353	-5.2721	-2.98884	-4.63953	0.000312084	0.00284209
242851	Gnat3	1174	-6.6873	-3.72782	-11.3754	5.57063e-08	1.16666e-06		74013	Rftn2	3677	-5.26232	-0.598126	-6.48315	1.6997e-05	0.000216621
236690	Nyx	3621	-6.67272	-2.69613	-7.6405	3.56067e-06	3.6874e-05		65256	Asb2	2690	-5.25701	-2.01955	-7.03833	7.76554e-06	0.000107376
18844	Plxna1	9028	-6.64324	4.02857	-19.598	1.26678e-10	1.6039e-08		66329	Susd3	1436	-5.25317	0.542299	-5.60317	6.41246e-05	0.000688594
93842	Igsf9	4249	-6.52323	-1.04727	-11.3109	5.9077e-08	1.22099e-06		104103	Airn	2188	-5.25169	2.01421	-8.01773	2.1431e-06	3.66745e-05
234356	Csgalnact1	4247	-6.51439	0.231114	-9.00189	6.68961e-07	8.75947e-06		268723	A830039N20Rik	2791	-5.22795	-2.06931	-6.44503	1.79531e-05	0.000227995
13421	Dnase1l3	3702	-6.50634	-1.03549	-8.69345	9.59352e-07	1.17709e-05		16822	Lcp2	3348	-5.21036	2.40995	-9.58145	3.41364e-07	8.10953e-06
211896	Depdc7	1724	-6.4988	-2.24008	-8.0208	2.1807e-06	2.38754e-05		16981	Lrrn3	3185	-5.20278	0.241544	-10.4351	1.38027e-07	3.89221e-06
98170	Tmem132a	3489	-6.49584	-0.293347	-7.1176	7.12724e-06	6.74803e-05		233199	Mybpc2	3624	-5.19032	1.10601	-11.9333	3.23545e-08	1.32422e-06
243431	Igkv9-124	351	-6.48199	-1.99937	-9.52993	3.68437e-07	5.38558e-06		236915	Arhgef9	5012	-5.18913	-0.0591807	-10.9828	7.96697e-08	2.57164e-06
240185	Jcad	6731	-6.46991	-1.83858	-8.234	1.67102e-06	1.89528e-05		18585	Pde9a	2064	-5.15946	-2.85993	-6.01199	3.40792e-05	0.000396898
27385	Magel2	4662	-6.46984	-3.77424	-7.42202	4.7264e-06	4.68227e-05		331474	Rtl5	4766	-5.15396	1.34496	-13.3847	9.14631e-09	5.0008e-07
26930	Ppnr	2856	-6.46098	-1.70994	-6.05421	3.28386e-05	0.000265022		243420	Igkv1-135	362	-5.137	-3.99049	-6.43106	1.82945e-05	0.000231919
67133	Gp2	1978	-6.44909	-3.80811	-10.5397	1.26354e-07	2.23184e-06		12070	Bex3	938	-5.12655	0.850454	-10.8879	8.74137e-08	2.73127e-06
245386	Tmem255a	3427	-6.41443	3.30002	-26.2897	4.30021e-12	1.71112e-09		320078	Olfml2b	3095	-5.124	-1.69733	-9.49819	3.73765e-07	8.74867e-06
53626	Insm1	3024	-6.40722	0.378967	-15.6143	1.663e-09	8.47775e-08		216049	Zfp365	4257	-5.12192	-2.74399	-6.31636	2.16302e-05	0.000267114
100861925	NA	2031	-6.40718	-3.57735	-5.15379	0.000135557	0.00095049		14677	Gnai1	3193	-5.12182	-0.295237	-9.6349	3.21606e-07	7.70403e-06
110762	Igkj4	38	-6.39469	-3.84318	-10.5176	1.29099e-07	2.26634e-06		53867	Col5a3	6086	-5.09348	-3.22757	-7.93194	2.38294e-06	4.00183e-05
270893	Tmem132e	4105	-6.39408	-2.57801	-9.14332	5.6753e-07	7.65524e-06		54381	Cpq	2013	-5.08587	-0.824114	-8.04594	2.06395e-06	3.55788e-05
78248	Armcx1	2470	-6.39032	-1.02524	-9.38291	4.33052e-07	6.19109e-06		53416	Stk39	3247	-5.05667	-0.631744	-7.4144	4.65901e-06	7.01791e-05
330260	Pon2	1850	-6.38614	3.45819	-18.9645	1.83618e-10	2.04927e-08		107869	Cth	1801	-5.03413	1.80288	-11.5154	4.76297e-08	1.72733e-06
56458	Foxo1	5552	-6.38465	6.05759	-26.2914	4.29513e-12	1.71112e-09		110761	Igkj3	38	-5.00795	-4.00232	-5.73111	5.22772e-05	0.000573847
108686	Ccdc88a	9263	-6.38255	6.53196	-25.7045	5.57622e-12	2.04819e-09		94180	Acsbg1	2775	-4.96389	0.0295132	-14.3749	4.12673e-09	2.77537e-07
110760	Igkj2	39	-6.37245	-3.84142	-10.5737	1.21897e-07	2.16379e-06		12557	Cdh17	3462	-4.9593	2.98142	-11.8257	3.56312e-08	1.38962e-06
118454	Gjc2	2254	-6.36639	-2.48268	-6.74304	1.19668e-05	0.000107342		264895	Acsf2	3069	-4.95511	2.91816	-18.3636	2.60468e-10	3.7312e-08
58909	Fam13a	4293	-6.35434	-3.05972	-6.04037	3.34503e-05	0.000269351		381782	Igkv4-50	352	-4.9351	-4.05845	-8.27943	1.5421e-06	2.77172e-05
17756	Map2	5520	-6.34556	-3.23736	-9.30831	4.70432e-07	6.60033e-06		212167	Gsap	3745	-4.90207	-2.29398	-7.11307	6.97454e-06	9.87255e-05
23828	Bves	1607	-6.33079	-2.5539	-8.57487	1.10128e-06	1.32237e-05		68149	Otub2	3715	-4.88848	2.8288	-22.7368	2.2561e-11	7.34515e-09
18479	Pak1	3061	-6.32771	2.07586	-11.2502	6.24185e-08	1.2765e-06		75668	Rasl10a	1108	-4.88107	-0.412293	-8.82218	8.04135e-07	1.58886e-05
56615	Mgst1	943	-6.32629	-2.29386	-5.99156	3.59958e-05	0.000287265		245386	Tmem255a	3427	-4.84773	3.30002	-27.3062	2.72281e-12	1.85735e-09
66892	Eif4e3	2513	-6.32474	3.47876	-25.26	6.81587e-12	2.37364e-09		22354	Vipr1	4902	-4.84209	2.27439	-11.7397	3.85398e-08	1.46519e-06
667914	Igkv3-12	359	-6.30756	-3.88571	-9.32466	4.61563e-07	6.52723e-06		24046	Scn11a	5837	-4.81995	-3.29001	-6.22854	2.4511e-05	0.000298065
107587	Osr2	1710	-6.30399	-3.82256	-7.46889	4.42688e-06	4.42225e-05		100503819	Gm12454	978	-4.81811	-1.15271	-6.16519	2.69297e-05	0.00032363
108004	Igkv3-1	359	-6.29507	-3.84899	-10.0928	2.00133e-07	3.23579e-06		320554	Tcp11l1	3512	-4.81554	-2.65861	-7.17434	6.4096e-06	9.19094e-05
623121	Ifi213	2680	-6.28133	-3.53323	-8.41301	1.33742e-06	1.56524e-05		107351	Kank1	5410	-4.80519	-0.534549	-9.12963	5.63298e-07	1.19544e-05
14924	Magi1	9757	-6.27182	-2.60362	-8.44781	1.28192e-06	1.50768e-05		29820	Tnfrsf19	4777	-4.80475	3.56286	-36.4653	9.44598e-14	2.07336e-10
234214	Sorbs2	6097	-6.26802	-3.16038	-8.77263	8.69881e-07	1.08194e-05		69908	Rab3b	3320	-4.80453	-2.65506	-6.51203	1.61899e-05	0.000207442
780829	Ighv3-6	296	-6.26539	-3.83557	-8.38583	1.38194e-06	1.61207e-05		22364	Vpreb3	602	-4.76978	1.61804	-20.807	6.24214e-11	1.41934e-08
241062	Pgap1	10579	-6.26076	0.467372	-16.9359	6.63118e-10	4.61124e-08		74016	Phf19	3743	-4.76157	2.36501	-18.8365	1.94651e-10	3.09819e-08
16842	Lef1	2460	-6.25216	4.97658	-34.3471	1.9265e-13	1.76183e-10		404743	Iglv3	369	-4.75118	-2.23753	-9.53588	3.57088e-07	8.39949e-06
22066	Trpc4	4992	-6.24294	-3.69436	-7.6848	3.33266e-06	3.4695e-05		104174	Gldc	3756	-4.7341	2.31398	-31.9508	4.39621e-13	4.69175e-10
226610	Fam78b	4986	-6.24022	2.28389	-10.1381	1.90653e-07	3.10384e-06		329934	Foxo6	2528	-4.70894	-3.75369	-5.97962	3.55393e-05	0.000410896
24046	Scn11a	5837	-6.23133	-3.29001	-8.04651	2.10059e-06	2.31291e-05		229672	Bcl2l15	2093	-4.69525	-1.90409	-5.03562	0.000158436	0.00154921
69376	Zpbp2	1639	-6.19881	-1.19316	-10.2416	1.70977e-07	2.84135e-06		69274	Ctdspl	4627	-4.59885	0.801733	-20.4231	7.71681e-11	1.55007e-08
100038548	Gm10521	2574	-6.19814	-0.0725055	-13.4529	8.7629e-09	2.87909e-07		327799	Usp44	3957	-4.58731	1.10974	-12.3454	2.21853e-08	1.00571e-06
629849	Ighv8-2	300	-6.1829	-3.87233	-9.00518	6.62442e-07	8.69819e-06		11477	Acvr1	3298	-4.58495	-0.882723	-10.5809	1.18236e-07	3.44956e-06
103172	Chchd10	948	-6.17255	4.39525	-17.7953	3.77723e-10	3.22076e-08		100043726	Gm4610	905	-4.58042	-3.5412	-4.30347	0.000549998	0.0047692
373864	Col27a1	7635	-6.16008	-1.44728	-7.73271	3.12746e-06	3.28211e-05		241062	Pgap1	10579	-4.56928	0.467372	-16.6591	7.8419e-10	8.25994e-08
12143	Blk	2475	-6.1523	1.01054	-12.8509	1.45303e-08	4.23061e-07		240888	Gpr161	1943	-4.563	-3.98863	-7.40247	4.70519e-06	7.08003e-05
76477	Pcolce2	1866	-6.13966	-0.112593	-6.54073	1.59009e-05	0.000138384		21928	Tnfaip2	3570	-4.54841	-1.24633	-6.26871	2.30138e-05	0.000282254
13482	Dpp4	6301	-6.12527	5.77515	-23.0145	1.98905e-11	4.59567e-09		320924	Ccbe1	5742	-4.54186	-3.23842	-3.74064	0.00150261	0.0118529
14221	Fjx1	2427	-6.09692	-2.98039	-9.14835	5.61353e-07	7.58621e-06		238871	Pde4d	7049	-4.49681	1.77924	-12.8299	1.45175e-08	7.17117e-07
215303	Camk1g	2453	-6.09651	0.41798	-8.24984	1.62737e-06	1.85163e-05		373864	Col27a1	7635	-4.48729	-1.44728	-7.12926	6.78906e-06	9.65773e-05
18751	Prkcb	8830	-6.09003	7.52974	-46.8899	5.08592e-15	3.64279e-11		27007	Klrk1	3293	-4.47388	-1.84398	-5.66457	5.75121e-05	0.000626239
330323	Mindy4	4785	-6.0697	-2.48394	-8.91684	7.32348e-07	9.43425e-06		19219	Ptger4	2966	-4.46815	2.40687	-9.13012	5.61203e-07	1.19276e-05
52187	Rragd	5047	-6.0634	5.13422	-20.5611	7.25398e-11	1.06034e-08		78575	B430319G15Rik	4069	-4.41542	-2.2866	-5.68163	5.59594e-05	0.000610524
11572	Crisp3	1387	-6.06196	-0.264023	-5.22623	0.000119345	0.000845928		140765	Tmprss3	2885	-4.38446	3.98596	-18.3605	2.59858e-10	3.7312e-08
68799	Rgmb	2633	-6.05654	-2.90502	-8.26226	1.60153e-06	1.82804e-05		232023	Vopp1	2886	-4.35168	-0.378714	-9.3371	4.43765e-07	9.93075e-06
17386	Mmp13	2675	-6.05405	-3.03371	-7.11297	7.10866e-06	6.73489e-05		18546	Pcp4	637	-4.30416	1.62798	-18.8922	1.87632e-10	3.02004e-08
93706	Pcdhgc3	4687	-6.05091	1.67329	-15.5999	1.67157e-09	8.49123e-08		78512	3300005D01Rik	1281	-4.28273	-1.37733	-7.24007	5.8311e-06	8.52353e-05
109676	Ank2	7547	-6.01802	-2.00375	-9.00917	6.57549e-07	8.67347e-06		381476	Stpg2	2818	-4.28225	-3.53693	-4.7526	0.000252505	0.0023626
56873	Lmbr1	4932	-6.00514	-1.21665	-5.96864	3.70046e-05	0.000294822		692161	Igkv19-93	347	-4.27603	-2.87238	-5.96813	3.59668e-05	0.000414501
628268	Igkv2-109	362	-6.00122	-0.405445	-4.66227	0.000305856	0.00200889		68235	Mturn	1710	-4.27407	-1.03011	-6.23079	2.42646e-05	0.000295319
619806	Igkv4-51	358	-5.9731	-3.98655	-8.85534	7.85466e-07	9.99271e-06		227960	Gca	3288	-4.27183	-2.18445	-5.35455	9.36773e-05	0.000961955
17035	Lxn	1092	-5.97105	4.20549	-25.2994	6.66192e-12	2.37364e-09		211187	Lrtm2	3679	-4.25283	0.14345	-5.92101	3.86276e-05	0.000441418
70445	Cd248	2563	-5.95612	2.83857	-7.60016	3.70088e-06	3.80037e-05		319565	Syne2	21718	-4.25103	2.70756	-14.6384	3.35085e-09	2.37628e-07
626347	Igkv3-4	359	-5.94112	-3.96256	-8.6243	1.03104e-06	1.25272e-05		12361	Cask	8260	-4.23632	2.06551	-13.543	7.96809e-09	4.54764e-07
15205	Hes1	1451	-5.92708	1.87555	-8.7942	8.43123e-07	1.05945e-05		212531	Sh3bgrl2	3501	-4.22549	0.887416	-12.5487	1.84958e-08	8.77325e-07
72565	Uaca	4428	-5.87655	5.4594	-24.2703	1.07467e-11	2.79902e-09		100503944	Gm19980	1538	-4.22154	4.24695	-24.2869	1.05062e-11	5.01671e-09
51811	Clec4f	2400	-5.86951	-2.15776	-6.48389	1.71681e-05	0.000147707		12695	Patj	8809	-4.21331	0.144122	-8.51309	1.15309e-06	2.15078e-05
100039222	Gm2109	1433	-5.86799	-3.94686	-5.24149	0.000115868	0.000823318		243961	Shank1	7596	-4.21187	0.0102501	-5.57204	6.62661e-05	0.000708933
76933	Ifi27l2a	463	-5.83395	-1.49256	-10.3386	1.53736e-07	2.60008e-06		106878	Smim3	1986	-4.18897	2.33664	-6.12222	2.84929e-05	0.000340702
668114	NA	1197	-5.83177	-2.7748	-9.25123	4.97373e-07	6.89059e-06		18003	Nedd9	4712	-4.16696	5.49233	-23.3399	1.66126e-11	6.26251e-09
213068	Tmem71	2931	-5.8206	0.0666559	-9.06076	6.17681e-07	8.22332e-06		110880	Scn4a	6598	-4.16629	-1.36895	-5.934	3.78365e-05	0.000433606
73998	Herc3	4731	-5.81884	0.400888	-10.46	1.35668e-07	2.34366e-06		223732	Rtl6	4426	-4.16414	-3.51578	-6.10004	2.9447e-05	0.000350065
14365	Fzd3	12742	-5.81272	-1.70559	-7.22335	6.09073e-06	5.84392e-05		27218	Slamf1	2688	-4.15481	-1.50216	-6.28381	2.24108e-05	0.00027533
11784	Apba2	3321	-5.80987	-2.43848	-7.23494	5.99578e-06	5.77042e-05		78303	Hist3h2ba	620	-4.15259	-0.497532	-6.82804	1.02578e-05	0.000137975
18027	Nfia	9643	-5.80131	2.0275	-12.8363	1.46396e-08	4.2452e-07		14469	Gbp2	2455	-4.13547	1.47642	-10.554	1.2112e-07	3.51937e-06
692161	Igkv19-93	347	-5.77981	-2.87238	-7.75393	3.02239e-06	3.1882e-05		11989	Slc7a3	2371	-4.12421	0.489799	-6.57763	1.46209e-05	0.000189886
211550	Tifa	2137	-5.76584	4.02274	-15.7139	1.53405e-09	7.93333e-08		414094	Dgkeos	769	-4.1211	-1.91937	-5.03637	0.00015688	0.00153714
26368	Ceacam9	1374	-5.7575	-3.86793	-8.10715	1.93096e-06	2.14842e-05		14579	Gem	2257	-4.11232	3.09847	-5.82729	4.45156e-05	0.000497028
20971	Sdc4	2460	-5.73525	5.91045	-31.9553	4.43151e-13	3.17407e-10		71481	Alpk1	4795	-4.11152	-3.11148	-4.51158	0.000379934	0.00340159
68440	Dusp23	1417	-5.73266	-2.61963	-7.54731	3.95048e-06	4.02437e-05		14528	Gch1	2764	-4.10675	1.54568	-10.6636	1.08403e-07	3.24868e-06
96990	C79798	1793	-5.72774	-2.14522	-10.1819	1.80644e-07	2.97288e-06		59289	Ackr2	2784	-4.102	-2.17511	-5.42925	8.29663e-05	0.000865617
109222	Rarres1	1411	-5.71873	-4.0561	-8.93625	7.11961e-07	9.22972e-06		16199	Il9r	3086	-4.09508	-2.12382	-4.15764	0.000704391	0.00594169
240921	NA	2951	-5.71557	-0.147855	-8.55854	1.11125e-06	1.33099e-05		110083	Dnah12	10638	-4.06636	-2.72385	-6.36191	1.99686e-05	0.000249607
241489	Pde11a	2848	-5.69927	-1.90493	-9.4396	4.0194e-07	5.79838e-06		28169	Agpat3	3439	-4.06095	2.09063	-13.4266	8.76065e-09	4.84542e-07
12523	Cd84	6253	-5.69512	3.84216	-17.5627	4.35805e-10	3.41704e-08		237091	Lhfpl1	1774	-4.04809	-3.8186	-6.09106	2.98134e-05	0.000353541
381476	Stpg2	2818	-5.688	-3.53693	-6.46621	1.75521e-05	0.000150469		100126460	Trav13n-4	331	-4.04637	-1.23078	-5.97386	3.55729e-05	0.000410953
17761	Map7	3895	-5.68533	2.59089	-19.065	1.71225e-10	1.97748e-08		15945	Cxcl10	1101	-4.04092	-3.27073	-3.69305	0.00161941	0.0127043
13805	Eng	3572	-5.67782	-0.162994	-8.93632	7.11451e-07	9.22972e-06		16774	Lama3	10343	-4.01109	-1.29732	-5.90201	3.96662e-05	0.000450967
74429	4930478P22Rik	2060	-5.67647	-4.06265	-8.98339	6.73722e-07	8.81377e-06		269823	Pon3	1784	-3.99909	-0.479625	-9.3756	4.24076e-07	9.64856e-06
107849	Prl2c5	694	-5.67511	-1.87695	-7.28058	5.6247e-06	5.46197e-05		330149	Hfm1	5312	-3.99895	-1.80559	-4.62602	0.000311777	0.00284109
268663	Cdhr2	4127	-5.67392	-3.38029	-7.98758	2.24025e-06	2.446e-05		15002	H2-Ob	2670	-3.99551	3.83973	-16.7143	7.52919e-10	8.10945e-08
100504251	NA	716	-5.65213	-4.05556	-8.39163	1.35795e-06	1.58538e-05		50931	Il27ra	2658	-3.98545	-0.851903	-11.0444	7.42598e-08	2.46205e-06
223732	Rtl6	4426	-5.63867	-3.51578	-8.46379	1.24395e-06	1.46905e-05		13371	Dio2	5815	-3.97394	-2.5051	-4.52348	0.000371504	0.00333446
18584	Pde8a	2683	-5.63315	4.7057	-24.5401	9.43177e-12	2.64035e-09		73914	Irak3	2969	-3.95867	-0.952872	-10.812	9.33674e-08	2.87632e-06
12494	Cd38	2995	-5.63231	-1.15222	-13.1073	1.15971e-08	3.5881e-07		17386	Mmp13	2675	-3.9575	-3.03371	-4.79463	0.000234191	0.00220855
100043726	Gm4610	905	-5.62185	-3.5412	-5.29209	0.000106128	0.000759001		320975	D330050G23Rik	1810	-3.95366	-3.84811	-5.81917	4.50071e-05	0.000501733
100502755	NA	769	-5.61543	-1.41216	-7.70452	3.21255e-06	3.35911e-05		13642	Efnb2	4319	-3.94567	0.432774	-7.67571	3.27127e-06	5.22418e-05
74338	Slc6a19	2439	-5.61052	-4.08696	-8.83448	8.00241e-07	1.01447e-05		18507	Pax5	1208	-3.94228	4.69323	-31.7105	4.77854e-13	4.69175e-10
22648	Zfp11	3916	-5.6102	0.503368	-6.59999	1.44518e-05	0.000127085		246104	Rhbdl3	3767	-3.94035	0.477071	-6.06999	3.07421e-05	0.00036305
20249	Scd1	4837	-5.60553	6.39869	-43.0898	1.35742e-14	5.68791e-11		100628581	Mir5104	94	-3.93174	-2.75048	-4.43255	0.00043436	0.00384562
110083	Dnah12	10638	-5.588	-2.72385	-8.2108	1.69322e-06	1.91743e-05		74018	Als2	7038	-3.91857	0.49961	-7.32188	5.21001e-06	7.73402e-05
16364	Irf4	4683	-5.58633	6.37124	-34.3876	1.88442e-13	1.76183e-10		240185	Jcad	6731	-3.8964	-1.83858	-6.13696	2.77996e-05	0.000332968
329934	Foxo6	2528	-5.5851	-3.75369	-7.23176	5.99802e-06	5.77042e-05		12797	Cnn1	1987	-3.88118	-2.87412	-4.88228	0.000202016	0.001937
246316	Lgi2	1927	-5.57382	-4.09218	-8.25795	1.59724e-06	1.8246e-05		225207	Zfp521	6152	-3.87031	0.678381	-13.037	1.21231e-08	6.15825e-07
208154	Btla	3235	-5.57014	1.32897	-14.7207	3.18461e-09	1.35772e-07		77579	Myh10	7783	-3.8569	6.21161	-28.8834	1.41254e-12	1.12415e-09
100340	Smpdl3b	1925	-5.56558	-1.49759	-6.35947	2.0461e-05	0.000173229		93842	Igsf9	4249	-3.85154	-1.04727	-9.06462	6.0233e-07	1.25412e-05
100628590	Mir5120	78	-5.54851	0.632666	-6.18668	2.64031e-05	0.000218627		69443	1700027J07Rik	1060	-3.84785	0.762535	-11.0315	7.51569e-08	2.46932e-06
110532	Adarb1	6634	-5.54336	1.67575	-11.9004	3.34869e-08	7.73709e-07		16780	Lamb3	4055	-3.8012	0.994077	-9.33288	4.44371e-07	9.93075e-06
242022	Frem2	12348	-5.52742	-4.14034	-8.34153	1.44068e-06	1.67107e-05		101540	Prkd2	3757	-3.78789	4.98978	-18.4595	2.43742e-10	3.56286e-08
110785	Iglc1	320	-5.52296	-2.42522	-6.75536	1.15684e-05	0.000104028		78248	Armcx1	2470	-3.77678	-1.02524	-7.6726	3.28122e-06	5.23424e-05
100503800	NA	667	-5.52206	-2.33708	-8.66318	9.77965e-07	1.19432e-05		107065	Lrrtm2	5673	-3.76971	2.7868	-5.14538	0.000130691	0.00130282
83603	Elovl4	3054	-5.52111	-2.46827	-4.87916	0.000209146	0.00141723		53626	Insm1	3024	-3.76182	0.378967	-14.0767	5.17385e-09	3.265e-07
100628581	Mir5104	94	-5.51873	-2.75048	-5.9752	3.62713e-05	0.000289302		107993	Bfsp2	1570	-3.74934	3.91491	-13.0638	1.18464e-08	6.08243e-07
12390	Cav2	2473	-5.48783	-0.222505	-9.83407	2.60354e-07	4.00598e-06		654820	G530011O06Rik	2380	-3.74282	0.535804	-5.00115	0.000165584	0.00160487
12495	Entpd1	4197	-5.48313	2.72186	-17.3644	4.94494e-10	3.73178e-08		19128	Pros1	3270	-3.74122	0.46201	-13.4973	8.254e-09	4.66385e-07
76850	Ago4	6523	-5.47238	0.400191	-12.7198	1.61181e-08	4.58119e-07		27428	Shroom3	7607	-3.7411	3.84094	-12.2455	2.41353e-08	1.07706e-06
16168	Il15	1285	-5.46788	-3.47059	-6.98734	8.35902e-06	7.79069e-05		53310	Dlg3	5636	-3.73825	-0.660132	-4.66801	0.000289375	0.00265384
56375	B4galt4	2300	-5.45354	2.4839	-16.4748	8.96533e-10	5.68267e-08		213068	Tmem71	2931	-3.73662	0.0666559	-8.18833	1.70817e-06	3.00239e-05
231946	Fam221a	2096	-5.44088	0.662582	-9.38612	4.25035e-07	6.10083e-06		100628590	Mir5120	78	-3.72848	0.632666	-5.75028	4.99588e-05	0.000551356
83397	Akap12	6247	-5.43899	6.39939	-36.9349	8.1841e-14	1.30264e-10		385674	Zfp174	5942	-3.71338	-0.924421	-5.34455	9.46406e-05	0.000970776
26367	Ceacam2	3827	-5.43774	1.78632	-11.8997	3.34653e-08	7.73709e-07		20343	Sell	2321	-3.70962	-0.671332	-3.71989	0.0015329	0.0120785
110880	Scn4a	6598	-5.43662	-1.36895	-6.4644	1.75173e-05	0.000150351		110751	Adam33	3165	-3.7038	-0.807734	-5.18747	0.00012196	0.00122344
20464	Sim1	7355	-5.43205	-2.78858	-7.16717	6.5299e-06	6.23605e-05		12334	Capn2	3185	-3.69769	3.99111	-8.65414	9.71405e-07	1.85359e-05
70789	Kynu	2733	-5.43137	-0.732391	-7.39842	4.78531e-06	4.72755e-05		71154	4933426K07Rik	1550	-3.69707	0.42345	-7.16513	6.42621e-06	9.19832e-05
243420	Igkv1-135	362	-5.43016	-3.99049	-6.88678	9.60511e-06	8.82008e-05		240921	NA	2951	-3.69402	-0.147855	-7.27899	5.51098e-06	8.12189e-05
17750	Mt2	556	-5.42657	-2.85607	-5.09488	0.0001458	0.0010124		66725	Lrrk2	8230	-3.69146	1.13053	-16.748	7.35138e-10	7.97792e-08
22021	Tpst1	2046	-5.41767	1.05839	-12.4945	1.96074e-08	5.25985e-07		67103	Ptgr1	2104	-3.68918	5.17392	-24.1583	1.11461e-11	5.15058e-09
269053	Gpr152	3925	-5.38024	-2.53184	-5.6183	6.27731e-05	0.000477042		235386	Hykk	5103	-3.68669	-1.72105	-5.69084	5.47647e-05	0.000599774
330409	Cecr2	9213	-5.36946	8.06187	-16.216	1.07107e-09	6.34012e-08		16656	Hivep3	9021	-3.66551	2.69604	-15.6612	1.56688e-09	1.32814e-07
12121	Bicd1	5293	-5.35265	1.49882	-7.73058	3.09353e-06	3.25365e-05		11641	Akap2	6869	-3.66393	-0.421522	-4.6053	0.00032174	0.00292259
233529	Kctd14	2557	-5.34949	0.689291	-12.162	2.63379e-08	6.50501e-07		208449	Sgms1	4539	-3.65844	1.81779	-15.7338	1.48739e-09	1.27586e-07
15903	Id3	953	-5.34795	2.02112	-14.413	4.02249e-09	1.60062e-07		225362	Reep2	1926	-3.65282	0.235509	-10.1726	1.78986e-07	4.78354e-06
72049	Tnfrsf13c	1906	-5.34437	4.50933	-19.1947	1.5786e-10	1.88446e-08		65221	Slc15a3	2345	-3.6481	-0.107364	-7.6553	3.35343e-06	5.32571e-05
170772	Glcci1	6204	-5.3271	4.3141	-18.9664	1.80918e-10	2.04067e-08		11555	Adrb2	2144	-3.64197	-2.02956	-6.13611	2.77858e-05	0.000332968
19886	Ros1	7401	-5.31706	-4.18082	-7.18953	6.32323e-06	6.05888e-05		100039768	1700024F20Rik	1327	-3.6361	-3.6416	-5.61041	6.20649e-05	0.000668481
226041	Pgm5	7981	-5.30618	-4.18866	-7.41383	4.67927e-06	4.64827e-05		18844	Plxna1	9028	-3.61729	4.02857	-16.9498	6.41825e-10	7.35531e-08
110761	Igkj3	38	-5.30111	-4.00232	-6.15031	2.77493e-05	0.000228453		258443	Olfr164	948	-3.6134	-3.0701	-4.26856	0.000575613	0.00496128
68285	C630043F03Rik	2687	-5.30033	-0.000426621	-5.60757	6.37404e-05	0.000483367		258922	Olfr267	942	-3.60748	-2.50938	-5.47107	7.72884e-05	0.000814085
320752	Dpy19l2	3441	-5.29971	-4.1781	-7.3988	4.77323e-06	4.71887e-05		68262	Agpat4	1910	-3.60268	0.445851	-8.73408	8.83426e-07	1.71478e-05
76041	Ccdc125	2705	-5.29761	3.18781	-12.4018	2.12493e-08	5.53448e-07		140721	Caskin2	4722	-3.58749	0.806624	-8.31679	1.45767e-06	2.64319e-05
20147	Rs1	5840	-5.29467	-1.85911	-7.51291	4.10423e-06	4.1462e-05		102294	Cyp4v3	2930	-3.58704	-3.47173	-4.01255	0.000904346	0.00744526
75578	Fggy	2713	-5.29231	0.472463	-7.5066	4.1383e-06	4.16886e-05		654812	Angptl7	2062	-3.5829	1.34449	-5.56686	6.64296e-05	0.000710152
71481	Alpk1	4795	-5.27415	-3.11148	-5.73049	5.25771e-05	0.00040602		76850	Ago4	6523	-3.58015	0.400191	-11.082	7.14709e-08	2.38098e-06
65221	Slc15a3	2345	-5.27089	-0.107364	-8.67288	9.6337e-07	1.18052e-05		16168	Il15	1285	-3.56569	-3.47059	-4.32512	0.000521198	0.00455254
14681	Gnao1	7732	-5.26911	1.75464	-17.8741	3.55215e-10	3.14879e-08		20249	Scd1	4837	-3.5639	6.39869	-29.9222	9.36664e-13	8.38607e-10
21664	Phlda1	1953	-5.26525	-1.50474	-5.15809	0.000130973	0.000920153		104156	Etv5	3822	-3.55848	2.17916	-4.77336	0.000241737	0.00227074
[truncated: 2,465 more rows]

## Sheet: DGE OP9 cultured B220+ cells
Rag1CreT/+;ErgΔ/Δ pre-proB versus C57BL/7 proB									Rag1CreT/+;ErgΔ/Δ cells transduced with MSCV-Ebf1 retrovirus versus Rag1CreT/+;ErgΔ/Δ pre-proB									Rag1CreT/+;ErgΔ/Δ cells transduced with MSCV-Pax5 retrovirus versus Rag1CreT/+;ErgΔ/Δ pre-proB
[truncated: 2,576 more rows]
